# Supplementary material for: Integrative Analysis of ATAC-Seq and RNA-Seq through Machine Learning Identifies 10 Signature Genes for Breast Cancer Intrinsic Subtypes
Source: Biology (Basel). 2024 Oct 7;13(10):799. doi: 10.3390/biology13100799 (PMC11505269; doi:10.3390/biology13100799)
Supplement: Supplementary file 1 [file biology-13-00799-s001.zip]

Archive with 9 entries (9 files):
- .DS_Store
- Supplementary_Figure.pdf
- Table S1.xlsx
- Table S2.xlsx
- Table S3.xlsx
- Table S4.xlsx
- Table S5.xlsx
- Table S6.xlsx
- Table S7.xlsx
