# Supplementary material for: Integrative Analysis of ATAC-Seq and RNA-Seq through Machine Learning Identifies 10 Signature Genes for Breast Cancer Intrinsic Subtypes
Source: Biology (Basel). 2024 Oct 7;13(10):799. doi: 10.3390/biology13100799 (PMC11505269; doi:10.3390/biology13100799)
Supplement: Supplementary file 1 [file biology-13-00799-s001.zip › Table S1.xlsx]

## Sheet: Table S1
Table S1. Hyperparameters used for model tuning using a grid search with stratified 10-fold cross-validation.
Models	Hyperparameters	Values
Support Vector Machine (SVM)	C	[0.001, 0.01, 0.1, 1]
	class_weight	[None, "balanced"]
	kernel	“linear”
Logistic Regression (LR)	C	[0.001, 0.01, 0.1, 1]
	l1_ratio	[0.1, 0.3, 0.5, 0.7, 0.9]
	class_weight	[None, "balanced"]
	penalty	"elasticnet"
	solver	"saga"
	max_iter	10000
Random Forest (RF)	n_estimators	[5, 10, 15, 20, 25, 30, 35, 40, 45, 50]
	max_depth	[2, 3, 5]
	min_samples_leaf	[2, 3, 5]
	min_samples_split	[2, 3, 5]
	class_weight	[None, "balanced"]
Naïve Bayes (NB)	var_smooth	[1e-2, 1e-4, 1e-6, 1e-8, 1e-10, 1e-12]
Adaptive Boosting based on decision trees (AdaBoost)	n_estimators	[5, 10, 15, 20, 25, 30, 35, 40, 45, 50]
	learning_rate	[1, 0.1, 0.01, 0.001]
	algorithm	"SAMME"
Multilayer Perceptron (MLP)	hidden_layer_size	[(5), (15), (32), (64), (96), (128), (5, 10), (10, 15), (32, 64), (64, 64), (64, 128)]
	early_stopping	True
	learning_rate	['constant', 'adaptive', 'invscaling']
	max_iter	10000
