# Supplementary material for: Integrative Analysis of ATAC-Seq and RNA-Seq through Machine Learning Identifies 10 Signature Genes for Breast Cancer Intrinsic Subtypes
Source: Biology (Basel). 2024 Oct 7;13(10):799. doi: 10.3390/biology13100799 (PMC11505269; doi:10.3390/biology13100799)
Supplement: Supplementary file 1 [file biology-13-00799-s001.zip › Table S2.xlsx]

## Sheet: Table S2
Table S2. Significant correlation coefficient between gene expression and chromatin accessibility at the promoter region.
Gene	Correlation coefficient	P-value
MUC1	0.703096	0
EFNA4	0.735657	0
PRCC	0.693782	0
TFB2M	0.699927	0
S100A16	0.699355	0
C2CD4D	0.675879	0
APH1A	0.666069	0
SH3BP5L	0.678093	0
MIR205HG	0.697561	0
IGSF9	0.730198	0
MEX3A	0.701531	0
ZNF695	0.659083	0
PHGDH	0.768103	0
CERS2	0.74436	0
ETNK2	0.695996	0
EFNA3	0.702065	0
CAPN8	0.774173	0
ANXA9	0.70008	0
CHI3L1	0.691568	0
PGD	0.655686	8.33171e-10
FCRLB	0.674543	0
VASH2	0.673474	0
VANGL2	0.878421	0
BTG2	0.706379	0
RBM34	0.729626	0
S100A9	0.662595	0
MRPS21	0.68672	0
TACSTD2	0.659465	0
LAMC2	0.678513	0
LRP8	0.743864	0
POGZ	0.687712	0
TMEM79	0.765546	0
MAPKAPK2	0.657709	2.94458e-10
PHLDA3	0.675688	0
PDZK1IP1	0.748483	0
KMO	0.697675	0
CDK18	0.6771	0
ARTN	0.69966	0
MMEL1	0.699279	0
MFSD2A	0.678742	0
NFASC	0.744818	0
KCNK1	0.72138	0
PKP1	0.77047	0
TGFBR3	0.650074	2.76575e-09
MRPL9	0.741344	0
ECM1	0.718097	0
IL20	0.673748	3.04568e-10
DIO1	0.690041	0
TTC39A	0.664656	0
SHISA4	0.753712	0
S100A8	0.721228	0
TRIM17	0.66855	0
GBP5	0.660076	0
AGT	0.767951	0
IKBKE	0.660152	0
RHBDL2	0.678933	0
MAN1C1	0.657938	2.38009e-10
GSTM2	0.74352	0
AKR7A3	0.752834	0
SCCPDH	0.703134	0
RPS6KA1	0.650151	2.73448e-09
DNALI1	0.785548	0
TRIM58	0.777646	0
RUNX3	0.686338	0
KLHDC7A	0.833247	1.20689e-18
TTC22	0.811849	0
SLC16A4	0.69027	0
TTLL7	0.68317	0
CAMK2N1	0.726801	0
SAMD11	0.863839	0
IFI44	0.746803	0
SAMD13	0.697866	0
PTGER3	0.765126	0
ZSWIM5	0.693515	0
ZYG11A	0.710043	0
LPAR3	0.733776	1.09537e-12
UBXN10	0.857083	0
GJB5	0.781044	0
PDE4B	0.763294	0
LRRN2	0.706913	0
EDARADD	0.744742	0
RIMKLA	0.735657	0
NKAIN1	0.75272	0
GRIK3	0.670993	0
KCNC4	0.66145	0
SLC22A15	0.705577	0
KCND3	0.655991	7.4707e-10
PRKAA2	0.721991	0
BAG4	0.750391	0
DDHD2	0.688934	0
ASH2L	0.72577	0
ZNF703	0.820934	0
LETM2	0.739245	0
TM2D2	0.765317	0
FGFR1	0.73287	0
ERLIN2	0.775509	0
ZNF706	0.796732	0
GOLGA7	0.822232	0
BRF2	0.738214	0
ESRP1	0.693476	0
ZNF7	0.698401	0
INTS8	0.679047	0
KAT6A	0.673092	0
YWHAZ	0.667137	0
NUDCD1	0.683323	0
VDAC3	0.723862	0
SHARPIN	0.661908	0
SLC25A32	0.678742	0
RNF170	0.706646	0
TMEM65	0.687903	0
MFSD3	0.669466	0
LACTB2	0.700653	0
MTFR1	0.783754	0
PTDSS1	0.832424	0
EPHX2	0.65477	1.10226e-09
ARMC1	0.725274	0
POLB	0.795206	0
ZBTB10	0.670802	0
RPL30	0.669122	0
DERL1	0.685956	0
ADCK5	0.691491	0
MAF1	0.701416	0
SLC39A4	0.730694	0
CYC1	0.76463	0
RAD54B	0.651563	2.18269e-09
PUF60	0.691988	0
PEX2	0.688209	0
COPS5	0.710692	0
PPP1R16A	0.678207	0
FNTA	0.745123	0
C8orf82	0.753063	0
PHF20L1	0.65164	2.15426e-09
LSM1	0.701264	0
SCRIB	0.668244	0
EXOSC4	0.710539	0
LAPTM4B	0.685193	0
INTS9	0.762339	0
FAM83A	0.7289	0
PPP2CB	0.716113	0
CPSF1	0.753445	0
PSCA	0.740893	5.08083e-13
MAPK15	0.664504	0
IKBKB	0.663358	0
TSPYL5	0.8233	0
PINX1	0.657862	2.56727e-10
LY6E	0.724358	0
TNKS	0.660572	0
BNIP3L	0.802038	0
ZNF572	0.841967	0
PCM1	0.721075	0
FAM110B	0.749895	0
TPD52	0.667366	0
TRMT12	0.733366	0
INTS10	0.685193	0
DUSP4	0.661717	0
CNOT7	0.726686	0
C8orf76	0.738825	0
PPP2R2A	0.66103	0
COX6C	0.653586	1.47489e-09
FAM83H	0.669848	0
ERICH1	0.723709	0
FBXO25	0.708402	0
CA8	0.807421	0
RBPMS	0.728671	0
CHMP7	0.65706	4.59279e-10
CCDC25	0.683093	0
NKX3-1	0.676299	0
MSRA	0.691759	0
LONRF1	0.673703	0
NAT1	0.761461	0
SLC7A2	0.747986	0
TNFRSF10B	0.682216	0
SDR16C5	0.720296	4.39766e-12
RHPN1	0.691911	0
PLAT	0.745162	0
EGR3	0.663015	0
E2F5	0.660114	0
ZNF707	0.671451	0
RIPK2	0.762072	0
SH2D4A	0.807459	0
SQLE	0.673589	0
KDM4C	0.714471	0
UBE2R2	0.656449	6.21184e-10
GCNT1	0.663397	0
MTAP	0.714128	0
NFIB	0.720273	0
C9orf152	0.67336	0
VLDLR	0.689239	0
NXNL2	0.712563	0
ODF2	0.709967	0
TTC39B	0.679276	0
CARD9	0.700462	0
KIF12	0.731038	0
ZER1	0.710807	0
PSAT1	0.711494	0
SUSD3	0.753636	0
LMX1B	0.656182	6.94145e-10
ASS1	0.700844	0
DAPK1	0.665076	0
AQP3	0.662366	0
SYK	0.701989	0
ZFP37	0.687712	0
SLC1A1	0.71554	0
ZNF462	0.740734	0
OLFM1	0.661832	0
SLC28A3	0.675497	0
FBP1	0.82456	0
S1PR3	0.663702	0
PHYHD1	0.758713	0
TRIM8	0.705539	0
AKR1E2	0.739703	0
PDCD4	0.732107	0
DNAJC12	0.753102	0
PFKP	0.713059	0
MSMB	0.655005	1.36254e-09
HHEX	0.654541	1.17213e-09
PDLIM1	0.67607	0
PPP1R3C	0.696301	0
PANK1	0.671604	0
GPRIN2	0.743777	3.69551e-13
ST8SIA6	0.718632	0
CALML5	0.691797	0
SNCG	0.702638	0
GFRA1	0.845822	0
SEMA4G	0.679085	0
TMEM26	0.661984	0
PPFIA1	0.674123	0
CDK2AP2	0.653357	1.55042e-09
PPP1CA	0.668626	0
UCP2	0.719815	0
C11orf58	0.650991	2.40039e-09
TP53I11	0.711456	0
ADAMTS15	0.810704	0
IGSF9B	0.738176	0
MOGAT2	0.793335	0
VPS26B	0.720884	0
ELF5	0.695909	4.47501e-11
OSBPL5	0.653052	1.65291e-09
ABCC8	0.698884	3.41401e-11
FADS2	0.806123	0
CREB3L1	0.671336	0
KCNJ11	0.714013	0
SYT13	0.795442	5.38107e-16
SLC43A3	0.675459	0
SIGIRR	0.713631	0
LRRC4C	0.74833	0
HTATIP2	0.68359	0
TRIM22	0.653052	1.65291e-09
IFITM2	0.681185	0
CHRM1	0.745405	3.08178e-13
IFITM1	0.689354	0
VWA5A	0.718021	0
RCOR2	0.706302	0
RAB38	0.801275	0
UBE2L6	0.653968	1.3515e-09
ASRGL1	0.651334	2.26881e-09
TTC36	0.774783	0
SYT9	0.809986	6.05294e-17
BATF2	0.69424	0
FADS1	0.738405	0
CASP1	0.737642	0
SCGB2A2	0.690804	0
RASSF10	0.746994	0
BBOX1	0.664046	0
CARD16	0.668817	0
IGSF22	0.666947	0
TRIM6	0.690919	0
P2RY2	0.762072	0
MDM2	0.683475	0
ATXN7L3B	0.653205	1.60141e-09
TBX3	0.651487	2.21125e-09
CCDC77	0.662519	0
HSPB8	0.83082	0
SUOX	0.676719	0
KRT18	0.661412	0
MFSD5	0.656373	6.41896e-10
SPPL3	0.657442	3.61443e-10
OAS2	0.725732	0
DNAJC22	0.806276	0
NELL2	0.669008	0
HOXC10	0.752376	0
GALNT6	0.683513	0
VSIG10	0.772989	0
MGP	0.826736	0
ACVR1B	0.683055	0
ALDH2	0.716494	0
FAR2	0.738214	0
RASAL1	0.858713	7.7942e-21
RDH16	0.666947	0
OAS1	0.68317	0
AMIGO2	0.6721	0
MUCL1	0.668397	0
ACSS3	0.734512	0
OASL	0.650876	2.4449e-09
OAS3	0.654846	1.07921e-09
HCAR1	0.759934	0
LDHB	0.691949	0
FZD10	0.670229	0
LNX2	0.665878	0
KLF5	0.682063	0
DHRS12	0.671871	0
IRS2	0.651678	2.1401e-09
CDC16	0.668855	0
DACH1	0.667634	0
NBEA	0.684124	0
F7	0.697943	0
SLAIN1	0.677177	0
HS6ST3	0.676248	2.47348e-10
SHISA2	0.660877	0
ARL11	0.715158	0
FKBP3	0.656029	7.3643e-10
EAPP	0.690194	0
C14orf28	0.710119	0
NUMB	0.655037	1.02207e-09
MBIP	0.685956	0
MAX	0.702943	0
SIX1	0.686109	0
EFS	0.677444	0
LGALS3	0.731992	0
DHRS4L2	0.65832	1.45879e-10
BMP4	0.723823	0
ACOT2	0.705882	0
ZBTB42	0.771462	0
TGFB3	0.732679	0
SLC22A17	0.669733	0
IFI27	0.84086	0
SGPP1	0.703897	0
SERPINA5	0.801542	0
SALL2	0.739779	0
C14orf132	0.703134	0
ACOT4	0.814902	0
GSC	0.708936	0
AJUBA	0.738558	0
SMOC1	0.70176	0
PRIMA1	0.668435	0
SERPINA11	0.761416	4.78638e-14
ENTPD5	0.668626	0
NOVA1	0.816009	0
RIPK3	0.722106	0
IGF1R	0.700729	0
ETFA	0.71512	0
CA12	0.76253	0
RPP25	0.708135	0
THSD4	0.705424	0
CT62	0.670497	0
SNAP23	0.66958	0
MNS1	0.691835	0
AP3B2	0.762454	0
FSIP1	0.84754	0
C15orf48	0.663587	0
ARNT2	0.691873	0
FLYWCH2	0.681643	0
ZNF768	0.76463	0
GPT2	0.710959	0
MAPK3	0.661679	0
ABAT	0.688476	0
ATF7IP2	0.842005	0
METRN	0.715082	0
EMP2	0.685651	0
NME3	0.703707	0
IGFALS	0.735848	0
EXOSC6	0.655838	7.899e-10
ITPRIPL2	0.673398	0
KREMEN2	0.747299	0
ZNF597	0.695003	0
SHISA9	0.727564	0
MT1E	0.660839	0
SETD6	0.707486	0
CDH3	0.701989	0
SYT17	0.788602	0
CACNA1H	0.768905	0
AMFR	0.710234	0
GDPD3	0.670878	0
QPRT	0.782914	0
NHLRC4	0.787533	0
NETO2	0.715006	0
GP2	0.714309	7.94754e-12
LDHD	0.701836	0
PYCARD	0.819178	0
SULT1A2	0.794099	0
ZNF629	0.726343	0
TMC5	0.686987	0
MT1A	0.65407	1.4643e-09
DBNDD1	0.663168	0
SDR42E1	0.705997	0
ERBB2	0.652365	1.89108e-09
MIEN1	0.702206	2.51377e-11
PHF12	0.668092	0
CDK12	0.650151	2.73448e-09
PPP1R1B	0.720999	0
CACNB1	0.696874	0
CASC3	0.677482	0
RARA	0.697752	0
NUFIP2	0.714624	0
TAOK1	0.704623	0
USP32	0.695041	0
ORMDL3	0.701722	0
VMP1	0.684468	0
TOB1	0.693865	5.37967e-11
PPM1D	0.657174	4.29661e-10
MRPL45	0.777952	0
STARD3	0.778753	0
PCGF2	0.727412	0
ZNF652	0.698324	0
SPOP	0.651143	2.34155e-09
TMEM97	0.700767	0
PTRH2	0.671413	0
IFT20	0.781082	0
PIP4K2B	0.681261	0
UTP18	0.677139	0
CISD3	0.740466	0
CALCOCO2	0.722373	0
UBE2Z	0.672176	0
MED24	0.698897	0
SUPT4H1	0.697294	0
B3GNTL1	0.666527	0
SLC16A6	0.730122	0
PIGS	0.688018	0
PSMD12	0.669161	0
CYB561	0.677673	0
PNMT	0.770652	1.52802e-14
NOL11	0.715273	0
APPBP2	0.727297	0
TNS4	0.684926	0
TRIM37	0.657823	2.66123e-10
RAPGEFL1	0.731191	0
PDK2	0.741115	0
RPL23A	0.747757	0
WIPF2	0.679085	0
UNC119	0.742909	0
LGALS3BP	0.807726	0
NSRP1	0.698668	0
TRIM47	0.673741	0
HEATR6	0.656984	4.79152e-10
HEXIM1	0.673589	0
MRPL10	0.727297	0
EPN3	0.696836	0
ALDH3A2	0.736611	0
KRT19	0.70363	0
ACSF2	0.709012	0
HOXB3	0.710081	0
DCAKD	0.689926	0
ANKRD40	0.716113	0
ALDOC	0.736382	0
MRPL27	0.66729	0
ITGA3	0.65141	2.23996e-09
INPP5K	0.671794	0
GDPD1	0.653624	1.46241e-09
RNF135	0.734054	0
MRPS23	0.700882	0
SLFN5	0.65874	4.72981e-11
DHX40	0.660037	0
DHX8	0.664007	0
GPRC5C	0.736878	0
DNAJC7	0.694736	0
TNFAIP1	0.70718	0
G6PC3	0.731343	0
SLC16A5	0.757033	0
FLOT2	0.660954	0
ST6GALNAC2	0.680727	0
CACNG4	0.825514	0
DUSP3	0.670535	0
SDF2	0.703783	0
HOXB2	0.801084	0
EZH1	0.655571	8.65915e-10
MAPT	0.654579	1.16041e-09
WNK4	0.758331	0
IGFBP4	0.660954	0
TACO1	0.669428	0
MAP2K4	0.656373	6.41896e-10
SYNGR2	0.66855	0
COIL	0.656487	6.10868e-10
TEFM	0.705157	0
RAB34	0.658778	3.84775e-11
FN3K	0.689621	0
MPP2	0.766271	0
VEZF1	0.725808	0
KAT2A	0.653128	1.62709e-09
SMG8	0.676566	0
BECN1	0.693171	0
RTN4RL1	0.716227	0
RHOT1	0.654999	1.03344e-09
SLFN13	0.69924	0
HOXB4	0.760469	0
MFSD6L	0.808459	7.68e-17
SLC46A1	0.691033	0
RNF157	0.65141	2.23996e-09
FKBP10	0.732183	0
CXCL16	0.667481	0
CCL5	0.653014	1.66586e-09
CENPV	0.670497	0
GATA6	0.717181	0
DTNA	0.702447	0
SERPINB5	0.714357	0
CABYR	0.693285	0
ELAC1	0.745543	0
TYMS	0.782265	0
PIEZO2	0.719739	0
MOCOS	0.712448	0
FBXO27	0.798145	0
PEG3	0.700424	0
ZBTB45	0.688399	0
MYADM	0.700805	0
MRPL34	0.668893	0
ZNF135	0.7502	0
ZNF329	0.661488	0
DBP	0.669275	0
ZNF549	0.665305	0
ZSCAN1	0.80802	8.22084e-17
ZNF726	0.721686	0
C19orf33	0.693629	0
ZNF439	0.769668	0
ZNF486	0.822079	0
ZNF626	0.72096	0
NFIX	0.746154	0
LMTK3	0.68317	0
ZNF471	0.671069	0
ZSCAN18	0.687445	0
NFIC	0.697599	0
ZNF714	0.678284	0
ZNF671	0.797878	0
TNNT1	0.825018	0
HPN	0.739283	0
DMKN	0.772608	0
DMWD	0.655495	8.87884e-10
B3GNT8	0.653014	1.66586e-09
BCAM	0.688514	0
PGLYRP2	0.731572	0
KCNN4	0.695767	0
SULT2B1	0.677749	0
FAM83E	0.67294	0
FUT3	0.787273	1.70213e-15
CA11	0.67752	0
ZNF737	0.677253	0
CD320	0.728137	0
PLIN5	0.652212	1.94547e-09
FUT1	0.680345	0
NRTN	0.707982	0
CYP4F11	0.775592	8.11563e-15
HSH2D	0.748597	0
TEAD2	0.691071	0
ZNF285	0.677444	0
S1PR5	0.715769	0
CAPS	0.723709	0
FCGRT	0.73184	0
LRG1	0.804672	0
ZIK1	0.688934	0
B3GNT3	0.790739	0
ZNF229	0.836966	0
WTIP	0.670955	0
REEP6	0.661259	0
SHC2	0.733519	0
RGL3	0.772913	0
BST2	0.660763	0
CHST8	0.686497	1.0315e-10
ZFP28	0.712677	0
ZNF835	0.738023	0
BCAS1	0.743444	0
SYCP2	0.672405	0
C20orf96	0.704241	0
SLC2A10	0.748826	0
FAM83D	0.695118	0
EEF1A2	0.768676	0
FLRT3	0.673894	0
DBNDD2	0.795396	0
CST3	0.731076	0
PRNP	0.691491	0
SLPI	0.776348	0
THBD	0.65164	2.15426e-09
SPTLC3	0.681528	0
MYBL2	0.667519	0
SLC13A3	0.7381	0
WFDC2	0.73016	0
KCNK15	0.861244	0
BPIFB2	0.659666	9.48018e-10
DUSP15	0.699813	0
VSTM2L	0.689583	0
PTPRT	0.683093	0
CXADR	0.744475	0
BTG3	0.769783	0
TMPRSS2	0.656297	6.62715e-10
BACE2	0.692637	0
TFF3	0.667328	0
MX1	0.768332	0
TMPRSS3	0.756308	0
CLIC6	0.709318	0
C2CD2	0.658472	1.097e-10
SIM2	0.722793	0
NCAM2	0.653357	1.55042e-09
TFF1	0.711485	1.04518e-11
RAB36	0.667596	0
POLR3H	0.70008	0
SLC5A1	0.743787	0
THOC5	0.719434	0
TTC38	0.719395	0
SEC14L2	0.669046	0
ATXN10	0.676146	0
TMPRSS6	0.79887	0
CECR2	0.844257	0
APOL1	0.699584	0
APOBEC3F	0.650113	2.7501e-09
APOBEC3G	0.688361	0
TFCP2L1	0.819483	0
SOX11	0.720693	0
GALNT3	0.653968	1.3515e-09
VAX2	0.717678	0
OTX1	0.782838	0
TCF7L1	0.748025	0
KRTCAP3	0.704928	0
TTLL4	0.668664	0
TGFA	0.724549	0
SLC40A1	0.734092	0
NOSTRIN	0.769974	0
PRKD3	0.681338	0
DOK1	0.683323	0
OSBPL6	0.728213	0
LYPD6	0.808146	0
ITGA6	0.725999	0
CDCA7	0.766042	0
IRS1	0.750506	0
ATP6V1B1	0.698095	0
INHBB	0.67126	0
THNSL2	0.832767	0
OSR1	0.697332	0
GREB1	0.685231	0
ERBB4	0.709318	0
PNKD	0.73245	0
CYTIP	0.657404	3.71113e-10
GALNT14	0.698591	0
ATP6V1C2	0.672138	0
SLC5A6	0.738291	0
LONRF2	0.744207	0
SLC9A2	0.789556	0
LRP2	0.704088	0
ABCA12	0.784746	0
PLCD4	0.655648	8.44057e-10
LYPD6B	0.686453	0
LY75	0.714013	0
AFF3	0.826889	0
CHST10	0.741573	0
KLHL23	0.727831	0
IL1RL2	0.682139	0
ACAA1	0.650189	2.7189e-09
SEMA3B	0.787342	0
CISH	0.653434	1.52512e-09
TNFSF10	0.709089	0
TPRG1	0.7005	0
PLD1	0.692866	0
C3orf52	0.683857	0
ZNF639	0.684162	0
TMEM40	0.80681	0
TNIK	0.739436	0
CHDH	0.679238	0
IL17RE	0.760278	0
GATA2	0.687789	0
LRRC31	0.731353	1.41486e-12
KALRN	0.667328	0
MB21D2	0.685384	0
GNB4	0.707371	0
LRRN1	0.712715	0
PLSCR1	0.69508	0
SLC25A38	0.684735	0
CMTM8	0.68798	0
ST6GAL1	0.721457	0
CLSTN2	0.710959	0
HGD	0.748712	0
APOD	0.765278	0
THPO	0.743329	0
WNT5A	0.697866	0
THRB	0.680116	0
PDZRN3	0.661602	0
RTP4	0.687789	0
PRICKLE2	0.654999	1.03344e-09
RBP1	0.689888	0
B3GNT5	0.728938	0
ZNF620	0.725732	0
CACNA2D2	0.690194	0
AGTR1	0.765317	0
ZNF502	0.682864	0
ZNF662	0.760011	0
CAND2	0.667366	0
LTF	0.653586	1.47489e-09
PODXL2	0.757224	0
CPEB2	0.695156	0
OCIAD1	0.663129	0
ADD1	0.663816	0
UFSP2	0.669733	0
SLC25A4	0.687025	0
TBC1D9	0.652823	1.73112e-09
CPLX1	0.671184	0
FGFR3	0.695309	0
BMPR1B	0.720197	0
PARM1	0.671794	0
SPATA18	0.74352	0
SLC34A2	0.712563	0
NPY1R	0.732794	0
CXXC4	0.747948	0
DAPP1	0.694851	0
DDX60	0.733672	0
RASSF6	0.692102	0
ARAP2	0.677406	0
PROM1	0.725567	2.5788e-12
STK32B	0.805092	0
TMEM150C	0.738558	0
PDE6B	0.713135	0
PPP2R2C	0.83376	0
ADRA2C	0.787876	0
ARL9	0.654617	1.14872e-09
NMU	0.690881	0
PTPN13	0.682445	0
GPBP1	0.668512	0
ERGIC1	0.687789	0
IL6ST	0.699508	0
RGMB	0.696377	0
CAST	0.670191	0
STC2	0.704279	0
PLK2	0.658587	8.28149e-11
CLK4	0.657823	2.66123e-10
CSNK1G3	0.654999	1.03344e-09
CCNH	0.729893	0
ADRB2	0.752262	0
POC5	0.672291	0
WDR55	0.691911	0
ANXA6	0.777417	0
SLC22A4	0.654655	1.13706e-09
CCNO	0.78654	0
ZNF879	0.66187	0
PITX1	0.6508	2.47475e-09
PLEKHG4B	0.801962	0
ZNF608	0.724091	0
CCDC125	0.670306	0
NSA2	0.723671	0
CDK7	0.678742	0
RANBP3L	0.704814	0
AGGF1	0.662175	0
BTF3	0.702867	0
RBM22	0.724472	0
IQGAP2	0.73161	0
CTNND2	0.761728	0
FBXL7	0.677444	0
OXCT1	0.756308	0
ABLIM3	0.863305	0
ITGA2	0.650227	2.70336e-09
FCHSD1	0.661946	0
CMBL	0.716952	0
EMB	0.726763	0
ZNF300	0.661297	0
UNC5A	0.750239	0
FSTL4	0.717296	0
FOXI1	0.730955	1.47531e-12
SH3RF2	0.769134	0
NME5	0.72661	0
FAM169A	0.674467	0
CD24	0.685537	0
ENPP1	0.704165	0
MDFI	0.666794	0
PRSS16	0.846738	0
SNX3	0.66019	0
KCNK5	0.804558	0
TMEM14C	0.661755	0
HSF2	0.65977	0
PPARD	0.714242	0
FAM83B	0.750086	0
CYP39A1	0.76085	0
PERP	0.790663	0
CFB	0.741612	0
DYNLT1	0.706531	0
PKIB	0.670993	0
KATNA1	0.687751	0
RARS2	0.65141	2.23996e-09
HLA-F	0.657785	2.75543e-10
CNKSR3	0.791808	0
ESR1	0.670955	0
PSORS1C1	0.754285	0
BTN3A3	0.663816	0
FANCE	0.715502	0
FOXC1	0.663893	0
PM20D2	0.671527	0
TNF	0.652288	1.91821e-09
OGFRL1	0.707028	0
C6orf141	0.770661	0
ELOVL4	0.694316	0
MOCS1	0.679314	0
SMOC2	0.671604	0
DCDC2	0.709306	1.28841e-11
GJA1	0.678513	0
ETV7	0.652517	1.83723e-09
ZNF311	0.697943	0
OSBPL3	0.677444	0
ITGB8	0.660725	0
BAIAP2L1	0.653472	1.51252e-09
KLRG2	0.74623	0
HSPB1	0.707295	0
BRAF	0.672482	0
AZGP1	0.695309	0
TMEM139	0.77234	0
CDK6	0.678436	0
ZNF655	0.753445	0
TRPV6	0.856854	0
GPR37	0.650685	2.51981e-09
GLI3	0.755659	0
STEAP1	0.73016	0
PRKAR2B	0.687636	0
SAMD9	0.669962	0
SMARCD3	0.651792	2.09783e-09
TFPI2	0.651563	2.18269e-09
SMO	0.738947	6.28438e-13
CNTNAP2	0.682368	0
PIP	0.823294	6.91151e-18
SAMD9L	0.801122	0
AOAH	0.669733	0
STEAP4	0.684086	0
AMPH	0.660992	0
