# Supplementary material for: Integrative Analysis of ATAC-Seq and RNA-Seq through Machine Learning Identifies 10 Signature Genes for Breast Cancer Intrinsic Subtypes
Source: Biology (Basel). 2024 Oct 7;13(10):799. doi: 10.3390/biology13100799 (PMC11505269; doi:10.3390/biology13100799)
Supplement: Supplementary file 1 [file biology-13-00799-s001.zip › Table S3.xlsx]

## Sheet: Table S3
Table S3. The result of recursive feature elimination based on SHAP feature importance.
num_features	features_set	train_metric_mean	train_metric_std	val_metric_mean	val_metric_std
813	['PDE4B', 'ZSWIM5', 'GRIK3', 'TGFBR3', 'KCND3', 'PTGER3', 'NFASC', 'MAN1C1', 'EDARADD', 'TTLL7', 'CAPN8', 'SLC22A15', 'SAMD13', 'LRP8', 'PHGDH', 'LPAR3', 'KCNC4', 'PRKAA2', 'LRRN2', 'RUNX3', 'KMO', 'ZNF695', 'NKAIN1', 'LAMC2', 'KCNK1', 'TTC39A', 'POGZ', 'RHBDL2', 'ZYG11A', 'PRCC', 'PKP1', 'MAPKAPK2', 'RPS6KA1', 'SCCPDH', 'MMEL1', 'RIMKLA', 'GSTM2', 'VASH2', 'RBM34', 'SLC16A4', 'CDK18', 'VANGL2', …	1	0	0.887734	0.0205635
732	['PDE4B', 'ZSWIM5', 'KCND3', 'PTGER3', 'NFASC', 'MAN1C1', 'EDARADD', 'TTLL7', 'CAPN8', 'SLC22A15', 'SAMD13', 'LRP8', 'PHGDH', 'LPAR3', 'KCNC4', 'PRKAA2', 'LRRN2', 'RUNX3', 'KMO', 'ZNF695', 'NKAIN1', 'LAMC2', 'KCNK1', 'TTC39A', 'POGZ', 'RHBDL2', 'ZYG11A', 'PRCC', 'PKP1', 'MAPKAPK2', 'RPS6KA1', 'SCCPDH', 'MMEL1', 'RIMKLA', 'GSTM2', 'VASH2', 'RBM34', 'SLC16A4', 'CDK18', 'VANGL2', 'IKBKE', 'TFB2M', '…	1	0	0.896553	0.019378
659	['PDE4B', 'ZSWIM5', 'KCND3', 'PTGER3', 'NFASC', 'MAN1C1', 'EDARADD', 'TTLL7', 'CAPN8', 'SLC22A15', 'LRP8', 'PHGDH', 'LPAR3', 'KCNC4', 'LRRN2', 'RUNX3', 'KMO', 'ZNF695', 'NKAIN1', 'LAMC2', 'KCNK1', 'TTC39A', 'POGZ', 'RHBDL2', 'ZYG11A', 'PRCC', 'PKP1', 'MAPKAPK2', 'RPS6KA1', 'SCCPDH', 'MMEL1', 'RIMKLA', 'GSTM2', 'RBM34', 'SLC16A4', 'CDK18', 'VANGL2', 'TFB2M', 'TTC22', 'PGD', 'ETNK2', 'DIO1', 'SAMD1…	1	0	0.907072	0.0193442
594	['ZSWIM5', 'KCND3', 'PTGER3', 'NFASC', 'MAN1C1', 'EDARADD', 'TTLL7', 'CAPN8', 'SLC22A15', 'LRP8', 'PHGDH', 'LPAR3', 'LRRN2', 'RUNX3', 'KMO', 'ZNF695', 'NKAIN1', 'LAMC2', 'KCNK1', 'TTC39A', 'POGZ', 'RHBDL2', 'ZYG11A', 'PRCC', 'PKP1', 'MAPKAPK2', 'RPS6KA1', 'SCCPDH', 'MMEL1', 'RIMKLA', 'GSTM2', 'RBM34', 'SLC16A4', 'VANGL2', 'TFB2M', 'TTC22', 'PGD', 'ETNK2', 'DIO1', 'SAMD11', 'IGSF9', 'MRPS21', 'MFS…	1	0	0.918626	0.0200403
535	['ZSWIM5', 'KCND3', 'NFASC', 'EDARADD', 'TTLL7', 'CAPN8', 'SLC22A15', 'LRP8', 'PHGDH', 'LRRN2', 'RUNX3', 'KMO', 'ZNF695', 'LAMC2', 'KCNK1', 'TTC39A', 'RHBDL2', 'ZYG11A', 'PRCC', 'PKP1', 'MAPKAPK2', 'SCCPDH', 'MMEL1', 'GSTM2', 'RBM34', 'SLC16A4', 'VANGL2', 'TFB2M', 'TTC22', 'PGD', 'ETNK2', 'DIO1', 'SAMD11', 'IGSF9', 'MFSD2A', 'GBP5', 'AGT', 'TMEM79', 'UBXN10', 'DNALI1', 'TRIM17', 'CHI3L1', 'PDZK1I…	1	0	0.926357	0.0170406
482	['ZSWIM5', 'KCND3', 'NFASC', 'EDARADD', 'TTLL7', 'CAPN8', 'LRP8', 'PHGDH', 'LRRN2', 'KMO', 'ZNF695', 'LAMC2', 'KCNK1', 'TTC39A', 'ZYG11A', 'PKP1', 'MAPKAPK2', 'SCCPDH', 'MMEL1', 'RBM34', 'SLC16A4', 'VANGL2', 'TFB2M', 'TTC22', 'PGD', 'ETNK2', 'SAMD11', 'IGSF9', 'MFSD2A', 'AGT', 'TMEM79', 'UBXN10', 'DNALI1', 'TRIM17', 'CHI3L1', 'PDZK1IP1', 'AKR7A3', 'S100A16', 'EFNA4', 'ECM1', 'KLHDC7A', 'PHLDA3', …	1	0	0.935226	0.0178874
434	['ZSWIM5', 'KCND3', 'NFASC', 'EDARADD', 'TTLL7', 'CAPN8', 'LRP8', 'PHGDH', 'KMO', 'ZNF695', 'LAMC2', 'KCNK1', 'TTC39A', 'ZYG11A', 'PKP1', 'MAPKAPK2', 'SCCPDH', 'MMEL1', 'RBM34', 'SLC16A4', 'VANGL2', 'TTC22', 'ETNK2', 'SAMD11', 'IGSF9', 'MFSD2A', 'AGT', 'TMEM79', 'UBXN10', 'DNALI1', 'TRIM17', 'CHI3L1', 'PDZK1IP1', 'AKR7A3', 'S100A16', 'EFNA4', 'ECM1', 'KLHDC7A', 'PHLDA3', 'BTG2', 'MIR205HG', 'ARTN…	1	0	0.941207	0.0172211
391	['ZSWIM5', 'KCND3', 'TTLL7', 'CAPN8', 'LRP8', 'PHGDH', 'KMO', 'ZNF695', 'LAMC2', 'KCNK1', 'TTC39A', 'ZYG11A', 'PKP1', 'MAPKAPK2', 'SCCPDH', 'MMEL1', 'RBM34', 'SLC16A4', 'TTC22', 'ETNK2', 'SAMD11', 'IGSF9', 'MFSD2A', 'AGT', 'TMEM79', 'UBXN10', 'DNALI1', 'TRIM17', 'CHI3L1', 'PDZK1IP1', 'AKR7A3', 'S100A16', 'EFNA4', 'ECM1', 'KLHDC7A', 'PHLDA3', 'BTG2', 'MIR205HG', 'ARTN', 'CAMK2N1', 'GJB5', 'S100A9'…	1	0	0.949668	0.0154979
352	['ZSWIM5', 'KCND3', 'TTLL7', 'CAPN8', 'LRP8', 'PHGDH', 'KMO', 'ZNF695', 'LAMC2', 'KCNK1', 'TTC39A', 'ZYG11A', 'PKP1', 'MAPKAPK2', 'SCCPDH', 'MMEL1', 'RBM34', 'SLC16A4', 'ETNK2', 'SAMD11', 'IGSF9', 'MFSD2A', 'AGT', 'TMEM79', 'UBXN10', 'DNALI1', 'TRIM17', 'CHI3L1', 'PDZK1IP1', 'AKR7A3', 'S100A16', 'ECM1', 'KLHDC7A', 'PHLDA3', 'BTG2', 'MIR205HG', 'ARTN', 'CAMK2N1', 'GJB5', 'S100A9', 'C2CD4D', 'TACST…	1	0	0.956268	0.0149631
317	['ZSWIM5', 'KCND3', 'TTLL7', 'CAPN8', 'LRP8', 'PHGDH', 'KMO', 'ZNF695', 'LAMC2', 'KCNK1', 'TTC39A', 'PKP1', 'MAPKAPK2', 'SCCPDH', 'MMEL1', 'RBM34', 'SLC16A4', 'ETNK2', 'SAMD11', 'IGSF9', 'MFSD2A', 'AGT', 'TMEM79', 'UBXN10', 'DNALI1', 'TRIM17', 'CHI3L1', 'PDZK1IP1', 'AKR7A3', 'S100A16', 'ECM1', 'PHLDA3', 'BTG2', 'MIR205HG', 'ARTN', 'CAMK2N1', 'GJB5', 'S100A9', 'TACSTD2', 'S100A8', 'ST8SIA6', 'PFKP…	1	0	0.960757	0.0142596
286	['ZSWIM5', 'KCND3', 'TTLL7', 'CAPN8', 'LRP8', 'PHGDH', 'KMO', 'ZNF695', 'LAMC2', 'KCNK1', 'TTC39A', 'PKP1', 'MAPKAPK2', 'SCCPDH', 'MMEL1', 'RBM34', 'SLC16A4', 'ETNK2', 'SAMD11', 'IGSF9', 'AGT', 'TMEM79', 'UBXN10', 'DNALI1', 'TRIM17', 'CHI3L1', 'PDZK1IP1', 'AKR7A3', 'S100A16', 'ECM1', 'PHLDA3', 'BTG2', 'MIR205HG', 'ARTN', 'CAMK2N1', 'S100A9', 'S100A8', 'ST8SIA6', 'PFKP', 'PANK1', 'PDCD4', 'TRIM8',…	1	0	0.966117	0.0133901
258	['ZSWIM5', 'KCND3', 'TTLL7', 'CAPN8', 'LRP8', 'PHGDH', 'KMO', 'ZNF695', 'LAMC2', 'KCNK1', 'TTC39A', 'PKP1', 'MAPKAPK2', 'SCCPDH', 'MMEL1', 'RBM34', 'SLC16A4', 'ETNK2', 'SAMD11', 'IGSF9', 'AGT', 'TMEM79', 'UBXN10', 'DNALI1', 'TRIM17', 'CHI3L1', 'PDZK1IP1', 'S100A16', 'ECM1', 'BTG2', 'MIR205HG', 'CAMK2N1', 'S100A9', 'ST8SIA6', 'PFKP', 'PDCD4', 'TRIM8', 'GPRIN2', 'SNCG', 'CALML5', 'BBOX1', 'OSBPL5',…	1	0	0.967151	0.0133359
233	['KCND3', 'CAPN8', 'LRP8', 'PHGDH', 'KMO', 'ZNF695', 'LAMC2', 'KCNK1', 'PKP1', 'MAPKAPK2', 'SCCPDH', 'MMEL1', 'RBM34', 'SLC16A4', 'ETNK2', 'SAMD11', 'IGSF9', 'AGT', 'TMEM79', 'DNALI1', 'TRIM17', 'CHI3L1', 'S100A16', 'BTG2', 'MIR205HG', 'CAMK2N1', 'S100A9', 'ST8SIA6', 'PFKP', 'TRIM8', 'GPRIN2', 'SNCG', 'CALML5', 'BBOX1', 'OSBPL5', 'TP53I11', 'ASRGL1', 'VWA5A', 'FADS1', 'SLC43A3', 'P2RY2', 'SIGIRR'…	1	0	0.966325	0.0128089
210	['KCND3', 'CAPN8', 'LRP8', 'PHGDH', 'KMO', 'ZNF695', 'LAMC2', 'KCNK1', 'PKP1', 'MAPKAPK2', 'SCCPDH', 'MMEL1', 'RBM34', 'SLC16A4', 'ETNK2', 'SAMD11', 'IGSF9', 'AGT', 'TMEM79', 'DNALI1', 'TRIM17', 'CHI3L1', 'S100A16', 'BTG2', 'MIR205HG', 'CAMK2N1', 'S100A9', 'ST8SIA6', 'PFKP', 'GPRIN2', 'SNCG', 'CALML5', 'BBOX1', 'OSBPL5', 'TP53I11', 'ASRGL1', 'FADS1', 'SLC43A3', 'SIGIRR', 'IFITM2', 'KCNJ11', 'LDHB…	1	0	0.961939	0.0137946
189	['KCND3', 'CAPN8', 'LRP8', 'PHGDH', 'KMO', 'ZNF695', 'LAMC2', 'PKP1', 'MAPKAPK2', 'SCCPDH', 'MMEL1', 'RBM34', 'SLC16A4', 'ETNK2', 'IGSF9', 'AGT', 'TMEM79', 'DNALI1', 'TRIM17', 'CHI3L1', 'S100A16', 'CAMK2N1', 'S100A9', 'ST8SIA6', 'GPRIN2', 'SNCG', 'BBOX1', 'OSBPL5', 'ASRGL1', 'FADS1', 'SLC43A3', 'SIGIRR', 'IFITM2', 'KCNJ11', 'LDHB', 'VSIG10', 'HSPB8', 'TBX3', 'MGP', 'KRT18', 'SLAIN1', 'CDC16', 'IR…	1	0	0.966169	0.0122282
171	['KCND3', 'CAPN8', 'LRP8', 'PHGDH', 'KMO', 'ZNF695', 'LAMC2', 'PKP1', 'MAPKAPK2', 'SCCPDH', 'MMEL1', 'RBM34', 'SLC16A4', 'ETNK2', 'IGSF9', 'AGT', 'DNALI1', 'TRIM17', 'CHI3L1', 'S100A16', 'CAMK2N1', 'S100A9', 'ST8SIA6', 'GPRIN2', 'SNCG', 'BBOX1', 'OSBPL5', 'ASRGL1', 'FADS1', 'SLC43A3', 'SIGIRR', 'IFITM2', 'KCNJ11', 'VSIG10', 'HSPB8', 'TBX3', 'MGP', 'KRT18', 'CDC16', 'IRS2', 'KLF5', 'SMOC1', 'NOVA1…	1	0	0.963385	0.0131938
154	['KCND3', 'LRP8', 'PHGDH', 'KMO', 'ZNF695', 'LAMC2', 'PKP1', 'MAPKAPK2', 'SCCPDH', 'MMEL1', 'RBM34', 'SLC16A4', 'IGSF9', 'AGT', 'DNALI1', 'CHI3L1', 'S100A16', 'CAMK2N1', 'ST8SIA6', 'GPRIN2', 'SNCG', 'BBOX1', 'OSBPL5', 'ASRGL1', 'FADS1', 'SLC43A3', 'SIGIRR', 'IFITM2', 'KCNJ11', 'VSIG10', 'HSPB8', 'TBX3', 'MGP', 'KRT18', 'CDC16', 'IRS2', 'KLF5', 'SMOC1', 'NOVA1', 'FKBP3', 'SIX1', 'AJUBA', 'BMP4', '…	1	0	0.963437	0.01372
139	['KCND3', 'LRP8', 'KMO', 'ZNF695', 'LAMC2', 'PKP1', 'MAPKAPK2', 'SCCPDH', 'MMEL1', 'RBM34', 'SLC16A4', 'IGSF9', 'DNALI1', 'CHI3L1', 'S100A16', 'CAMK2N1', 'ST8SIA6', 'GPRIN2', 'SNCG', 'BBOX1', 'OSBPL5', 'ASRGL1', 'FADS1', 'SLC43A3', 'SIGIRR', 'IFITM2', 'KCNJ11', 'VSIG10', 'HSPB8', 'TBX3', 'MGP', 'KRT18', 'CDC16', 'IRS2', 'KLF5', 'NOVA1', 'FKBP3', 'SIX1', 'AJUBA', 'BMP4', 'ZBTB42', 'GSC', 'AP3B2', …	0.999891	0.000224807	0.965653	0.0140285
126	['KCND3', 'LRP8', 'KMO', 'ZNF695', 'LAMC2', 'MAPKAPK2', 'SCCPDH', 'MMEL1', 'RBM34', 'SLC16A4', 'IGSF9', 'DNALI1', 'CHI3L1', 'S100A16', 'CAMK2N1', 'ST8SIA6', 'GPRIN2', 'SNCG', 'BBOX1', 'OSBPL5', 'ASRGL1', 'FADS1', 'SLC43A3', 'SIGIRR', 'IFITM2', 'VSIG10', 'TBX3', 'MGP', 'CDC16', 'IRS2', 'KLF5', 'NOVA1', 'FKBP3', 'SIX1', 'AJUBA', 'BMP4', 'ZBTB42', 'GSC', 'AP3B2', 'RPP25', 'MT1A', 'CDH3', 'QPRT', 'GP…	0.999862	0.000244735	0.958949	0.0140208
114	['KCND3', 'LRP8', 'KMO', 'ZNF695', 'LAMC2', 'MAPKAPK2', 'SCCPDH', 'MMEL1', 'RBM34', 'SLC16A4', 'IGSF9', 'DNALI1', 'CHI3L1', 'S100A16', 'CAMK2N1', 'ST8SIA6', 'GPRIN2', 'SNCG', 'BBOX1', 'OSBPL5', 'FADS1', 'SLC43A3', 'SIGIRR', 'VSIG10', 'TBX3', 'MGP', 'CDC16', 'IRS2', 'KLF5', 'NOVA1', 'FKBP3', 'AJUBA', 'BMP4', 'ZBTB42', 'GSC', 'AP3B2', 'RPP25', 'MT1A', 'CDH3', 'QPRT', 'GP2', 'DBNDD1', 'NHLRC4', 'MAP…	0.999244	0.000511748	0.953224	0.0149483
103	['KCND3', 'LRP8', 'KMO', 'ZNF695', 'LAMC2', 'MAPKAPK2', 'SCCPDH', 'MMEL1', 'SLC16A4', 'IGSF9', 'DNALI1', 'CHI3L1', 'S100A16', 'CAMK2N1', 'ST8SIA6', 'GPRIN2', 'SNCG', 'BBOX1', 'FADS1', 'SLC43A3', 'SIGIRR', 'VSIG10', 'TBX3', 'MGP', 'CDC16', 'KLF5', 'NOVA1', 'FKBP3', 'BMP4', 'ZBTB42', 'GSC', 'RPP25', 'MT1A', 'CDH3', 'QPRT', 'GP2', 'DBNDD1', 'NHLRC4', 'MAPT', 'RTN4RL1', 'ACSF2', 'ERBB2', 'ITGA3', 'SL…	0.9971	0.000995182	0.946984	0.0155522
93	['KCND3', 'LRP8', 'KMO', 'ZNF695', 'LAMC2', 'MMEL1', 'SLC16A4', 'IGSF9', 'DNALI1', 'CHI3L1', 'S100A16', 'CAMK2N1', 'ST8SIA6', 'GPRIN2', 'BBOX1', 'SLC43A3', 'SIGIRR', 'VSIG10', 'TBX3', 'MGP', 'CDC16', 'KLF5', 'NOVA1', 'FKBP3', 'BMP4', 'ZBTB42', 'GSC', 'RPP25', 'MT1A', 'CDH3', 'QPRT', 'GP2', 'DBNDD1', 'MAPT', 'RTN4RL1', 'ACSF2', 'ERBB2', 'ITGA3', 'UBE2Z', 'PCGF2', 'LGALS3BP', 'KAT2A', 'GATA6', 'SER…	0.993376	0.00122999	0.945023	0.0163442
84	['KCND3', 'LRP8', 'KMO', 'ZNF695', 'LAMC2', 'MMEL1', 'SLC16A4', 'IGSF9', 'DNALI1', 'CHI3L1', 'CAMK2N1', 'ST8SIA6', 'GPRIN2', 'BBOX1', 'SLC43A3', 'SIGIRR', 'VSIG10', 'TBX3', 'MGP', 'CDC16', 'KLF5', 'NOVA1', 'FKBP3', 'BMP4', 'ZBTB42', 'RPP25', 'MT1A', 'CDH3', 'QPRT', 'GP2', 'DBNDD1', 'MAPT', 'RTN4RL1', 'ACSF2', 'ERBB2', 'ITGA3', 'UBE2Z', 'KAT2A', 'GATA6', 'SERPINB5', 'CABYR', 'TYMS', 'RGL3', 'PLIN5…	0.991553	0.00113931	0.948478	0.0156479
76	['LRP8', 'KMO', 'ZNF695', 'LAMC2', 'MMEL1', 'SLC16A4', 'IGSF9', 'DNALI1', 'CHI3L1', 'CAMK2N1', 'ST8SIA6', 'GPRIN2', 'BBOX1', 'SLC43A3', 'SIGIRR', 'VSIG10', 'TBX3', 'CDC16', 'NOVA1', 'FKBP3', 'BMP4', 'ZBTB42', 'RPP25', 'MT1A', 'CDH3', 'GP2', 'DBNDD1', 'MAPT', 'RTN4RL1', 'ACSF2', 'ERBB2', 'ITGA3', 'UBE2Z', 'KAT2A', 'GATA6', 'SERPINB5', 'CABYR', 'TYMS', 'PLIN5', 'ERBB4', 'ABCA12', 'GREB1', 'IRS1', '…	0.987571	0.00157727	0.940902	0.0164786
69	['LRP8', 'KMO', 'ZNF695', 'MMEL1', 'SLC16A4', 'IGSF9', 'DNALI1', 'CHI3L1', 'CAMK2N1', 'ST8SIA6', 'GPRIN2', 'BBOX1', 'SLC43A3', 'SIGIRR', 'VSIG10', 'TBX3', 'CDC16', 'NOVA1', 'FKBP3', 'ZBTB42', 'RPP25', 'CDH3', 'GP2', 'DBNDD1', 'MAPT', 'ACSF2', 'ERBB2', 'ITGA3', 'KAT2A', 'GATA6', 'SERPINB5', 'CABYR', 'TYMS', 'PLIN5', 'ERBB4', 'ABCA12', 'GREB1', 'IRS1', 'LONRF2', 'OSR1', 'MYBL2', 'FAM83D', 'C20orf96…	0.984133	0.00174168	0.939248	0.016473
63	['LRP8', 'KMO', 'ZNF695', 'MMEL1', 'IGSF9', 'DNALI1', 'CHI3L1', 'CAMK2N1', 'ST8SIA6', 'BBOX1', 'SIGIRR', 'VSIG10', 'TBX3', 'CDC16', 'NOVA1', 'FKBP3', 'ZBTB42', 'RPP25', 'CDH3', 'GP2', 'DBNDD1', 'MAPT', 'ACSF2', 'ERBB2', 'ITGA3', 'SERPINB5', 'CABYR', 'TYMS', 'PLIN5', 'ERBB4', 'ABCA12', 'GREB1', 'IRS1', 'OSR1', 'MYBL2', 'FAM83D', 'C20orf96', 'PRNP', 'CLIC6', 'BTG3', 'TFF3', 'APOL1', 'PDZRN3', 'APOD…	0.980185	0.00166904	0.939507	0.0168412
57	['LRP8', 'KMO', 'ZNF695', 'MMEL1', 'IGSF9', 'DNALI1', 'CHI3L1', 'CAMK2N1', 'BBOX1', 'SIGIRR', 'TBX3', 'CDC16', 'NOVA1', 'FKBP3', 'ZBTB42', 'RPP25', 'CDH3', 'GP2', 'DBNDD1', 'MAPT', 'ACSF2', 'ERBB2', 'ITGA3', 'SERPINB5', 'CABYR', 'TYMS', 'PLIN5', 'ERBB4', 'GREB1', 'IRS1', 'OSR1', 'MYBL2', 'FAM83D', 'C20orf96', 'PRNP', 'CLIC6', 'BTG3', 'TFF3', 'APOL1', 'PDZRN3', 'STK32B', 'PROM1', 'FCHSD1', 'ESR1',…	0.969738	0.00222663	0.93605	0.0157901
52	['ZNF695', 'MMEL1', 'IGSF9', 'DNALI1', 'CHI3L1', 'BBOX1', 'SIGIRR', 'TBX3', 'CDC16', 'NOVA1', 'FKBP3', 'ZBTB42', 'RPP25', 'CDH3', 'GP2', 'DBNDD1', 'MAPT', 'ACSF2', 'ERBB2', 'ITGA3', 'SERPINB5', 'CABYR', 'TYMS', 'PLIN5', 'ERBB4', 'GREB1', 'IRS1', 'OSR1', 'MYBL2', 'FAM83D', 'C20orf96', 'PRNP', 'CLIC6', 'BTG3', 'TFF3', 'APOL1', 'PDZRN3', 'STK32B', 'PROM1', 'FCHSD1', 'ESR1', 'ETV7', 'PERP', 'DYNLT1',…	0.966804	0.00209799	0.928931	0.0166758
47	['ZNF695', 'MMEL1', 'IGSF9', 'DNALI1', 'CHI3L1', 'BBOX1', 'SIGIRR', 'TBX3', 'CDC16', 'NOVA1', 'FKBP3', 'ZBTB42', 'RPP25', 'CDH3', 'GP2', 'DBNDD1', 'MAPT', 'ACSF2', 'ERBB2', 'ITGA3', 'SERPINB5', 'CABYR', 'TYMS', 'ERBB4', 'GREB1', 'IRS1', 'OSR1', 'MYBL2', 'FAM83D', 'PRNP', 'CLIC6', 'BTG3', 'APOL1', 'PDZRN3', 'STK32B', 'PROM1', 'FCHSD1', 'ESR1', 'ETV7', 'PERP', 'DYNLT1', 'FOXC1', 'NAT1', 'LACTB2', '…	0.964203	0.00243078	0.92424	0.0181569
43	['ZNF695', 'MMEL1', 'DNALI1', 'CHI3L1', 'BBOX1', 'SIGIRR', 'TBX3', 'CDC16', 'NOVA1', 'FKBP3', 'ZBTB42', 'CDH3', 'DBNDD1', 'MAPT', 'ACSF2', 'ERBB2', 'ITGA3', 'SERPINB5', 'CABYR', 'TYMS', 'ERBB4', 'GREB1', 'IRS1', 'OSR1', 'MYBL2', 'FAM83D', 'CLIC6', 'BTG3', 'APOL1', 'PDZRN3', 'STK32B', 'PROM1', 'FCHSD1', 'ESR1', 'ETV7', 'PERP', 'DYNLT1', 'FOXC1', 'NAT1', 'LACTB2', 'MAF1', 'MFSD3', 'PSAT1']	0.960707	0.00207681	0.924859	0.0184798
39	['ZNF695', 'DNALI1', 'CHI3L1', 'BBOX1', 'SIGIRR', 'CDC16', 'NOVA1', 'FKBP3', 'ZBTB42', 'CDH3', 'DBNDD1', 'MAPT', 'ACSF2', 'ERBB2', 'ITGA3', 'SERPINB5', 'CABYR', 'TYMS', 'ERBB4', 'GREB1', 'IRS1', 'OSR1', 'MYBL2', 'FAM83D', 'CLIC6', 'BTG3', 'APOL1', 'PDZRN3', 'STK32B', 'PROM1', 'FCHSD1', 'ESR1', 'PERP', 'DYNLT1', 'FOXC1', 'NAT1', 'LACTB2', 'MAF1', 'MFSD3']	0.956598	0.00253224	0.921197	0.0181172
36	['ZNF695', 'CHI3L1', 'BBOX1', 'SIGIRR', 'CDC16', 'NOVA1', 'FKBP3', 'ZBTB42', 'CDH3', 'DBNDD1', 'MAPT', 'ACSF2', 'ERBB2', 'ITGA3', 'SERPINB5', 'CABYR', 'TYMS', 'ERBB4', 'GREB1', 'IRS1', 'OSR1', 'MYBL2', 'FAM83D', 'CLIC6', 'APOL1', 'PDZRN3', 'STK32B', 'PROM1', 'FCHSD1', 'ESR1', 'PERP', 'FOXC1', 'NAT1', 'LACTB2', 'MAF1', 'MFSD3']	0.951796	0.00245327	0.922592	0.0181094
33	['ZNF695', 'BBOX1', 'SIGIRR', 'CDC16', 'NOVA1', 'FKBP3', 'ZBTB42', 'CDH3', 'DBNDD1', 'MAPT', 'ACSF2', 'ERBB2', 'SERPINB5', 'CABYR', 'TYMS', 'ERBB4', 'GREB1', 'IRS1', 'OSR1', 'MYBL2', 'FAM83D', 'CLIC6', 'APOL1', 'PDZRN3', 'STK32B', 'FCHSD1', 'ESR1', 'PERP', 'FOXC1', 'NAT1', 'LACTB2', 'MAF1', 'MFSD3']	0.94837	0.00249958	0.919651	0.0172989
30	['ZNF695', 'BBOX1', 'SIGIRR', 'CDC16', 'NOVA1', 'FKBP3', 'ZBTB42', 'CDH3', 'DBNDD1', 'MAPT', 'ACSF2', 'ERBB2', 'SERPINB5', 'CABYR', 'TYMS', 'ERBB4', 'GREB1', 'IRS1', 'OSR1', 'MYBL2', 'FAM83D', 'CLIC6', 'FCHSD1', 'ESR1', 'PERP', 'FOXC1', 'NAT1', 'LACTB2', 'MAF1', 'MFSD3']	0.944926	0.00258852	0.915165	0.017589
27	['BBOX1', 'CDC16', 'NOVA1', 'FKBP3', 'ZBTB42', 'CDH3', 'DBNDD1', 'MAPT', 'ACSF2', 'ERBB2', 'SERPINB5', 'CABYR', 'TYMS', 'GREB1', 'IRS1', 'OSR1', 'MYBL2', 'FAM83D', 'CLIC6', 'FCHSD1', 'ESR1', 'PERP', 'FOXC1', 'NAT1', 'LACTB2', 'MAF1', 'MFSD3']	0.942662	0.00271242	0.914391	0.0158335
25	['BBOX1', 'CDC16', 'NOVA1', 'FKBP3', 'ZBTB42', 'CDH3', 'MAPT', 'ACSF2', 'ERBB2', 'SERPINB5', 'CABYR', 'TYMS', 'GREB1', 'IRS1', 'OSR1', 'MYBL2', 'FAM83D', 'CLIC6', 'FCHSD1', 'ESR1', 'FOXC1', 'NAT1', 'LACTB2', 'MAF1', 'MFSD3']	0.938984	0.00240843	0.915632	0.0193489
23	['BBOX1', 'CDC16', 'NOVA1', 'FKBP3', 'ZBTB42', 'CDH3', 'MAPT', 'ACSF2', 'ERBB2', 'SERPINB5', 'CABYR', 'TYMS', 'GREB1', 'IRS1', 'OSR1', 'MYBL2', 'FAM83D', 'ESR1', 'FOXC1', 'NAT1', 'LACTB2', 'MAF1', 'MFSD3']	0.934657	0.00257687	0.91367	0.019426
21	['BBOX1', 'CDC16', 'FKBP3', 'ZBTB42', 'CDH3', 'MAPT', 'ACSF2', 'ERBB2', 'SERPINB5', 'TYMS', 'GREB1', 'IRS1', 'OSR1', 'MYBL2', 'FAM83D', 'ESR1', 'FOXC1', 'NAT1', 'LACTB2', 'MAF1', 'MFSD3']	0.932474	0.00257829	0.913103	0.0191043
19	['BBOX1', 'CDC16', 'FKBP3', 'ZBTB42', 'CDH3', 'MAPT', 'ACSF2', 'ERBB2', 'SERPINB5', 'TYMS', 'GREB1', 'IRS1', 'OSR1', 'MYBL2', 'FAM83D', 'ESR1', 'FOXC1', 'NAT1', 'LACTB2']	0.929746	0.002459	0.912071	0.0179123
18	['BBOX1', 'CDC16', 'FKBP3', 'ZBTB42', 'CDH3', 'MAPT', 'ACSF2', 'ERBB2', 'SERPINB5', 'TYMS', 'GREB1', 'OSR1', 'MYBL2', 'FAM83D', 'ESR1', 'FOXC1', 'NAT1', 'LACTB2']	0.929557	0.00238302	0.910886	0.0186429
17	['BBOX1', 'CDC16', 'FKBP3', 'ZBTB42', 'CDH3', 'MAPT', 'ACSF2', 'ERBB2', 'TYMS', 'GREB1', 'OSR1', 'MYBL2', 'FAM83D', 'ESR1', 'FOXC1', 'NAT1', 'LACTB2']	0.925827	0.00238913	0.908875	0.0173392
16	['BBOX1', 'CDC16', 'FKBP3', 'CDH3', 'MAPT', 'ACSF2', 'ERBB2', 'TYMS', 'GREB1', 'OSR1', 'MYBL2', 'FAM83D', 'ESR1', 'FOXC1', 'NAT1', 'LACTB2']	0.921208	0.00281623	0.901862	0.0194919
15	['BBOX1', 'CDC16', 'FKBP3', 'CDH3', 'ACSF2', 'ERBB2', 'TYMS', 'GREB1', 'OSR1', 'MYBL2', 'FAM83D', 'ESR1', 'FOXC1', 'NAT1', 'LACTB2']	0.919426	0.00259314	0.906142	0.0173683
14	['BBOX1', 'FKBP3', 'CDH3', 'ACSF2', 'ERBB2', 'TYMS', 'GREB1', 'OSR1', 'MYBL2', 'FAM83D', 'ESR1', 'FOXC1', 'NAT1', 'LACTB2']	0.917489	0.00261008	0.904904	0.0182403
13	['BBOX1', 'CDH3', 'ACSF2', 'ERBB2', 'TYMS', 'GREB1', 'OSR1', 'MYBL2', 'FAM83D', 'ESR1', 'FOXC1', 'NAT1', 'LACTB2']	0.917581	0.00250885	0.904955	0.0186164
12	['BBOX1', 'CDH3', 'ACSF2', 'ERBB2', 'TYMS', 'GREB1', 'OSR1', 'MYBL2', 'FAM83D', 'ESR1', 'FOXC1', 'NAT1']	0.91463	0.00265369	0.90485	0.0171101
11	['BBOX1', 'CDH3', 'ERBB2', 'TYMS', 'GREB1', 'OSR1', 'MYBL2', 'FAM83D', 'ESR1', 'FOXC1', 'NAT1']	0.914051	0.00268786	0.905159	0.0166134
10	['CDH3', 'ERBB2', 'TYMS', 'GREB1', 'OSR1', 'MYBL2', 'FAM83D', 'ESR1', 'FOXC1', 'NAT1']	0.911444	0.00246412	0.904437	0.0197234
9	['CDH3', 'ERBB2', 'GREB1', 'OSR1', 'MYBL2', 'FAM83D', 'ESR1', 'FOXC1', 'NAT1']	0.901736	0.0027677	0.894742	0.0207366
8	['ERBB2', 'GREB1', 'OSR1', 'MYBL2', 'FAM83D', 'ESR1', 'FOXC1', 'NAT1']	0.890379	0.00262424	0.88226	0.0213799
7	['ERBB2', 'GREB1', 'OSR1', 'MYBL2', 'ESR1', 'FOXC1', 'NAT1']	0.88156	0.00316709	0.873289	0.0227636
6	['ERBB2', 'OSR1', 'MYBL2', 'ESR1', 'FOXC1', 'NAT1']	0.877417	0.00282592	0.871381	0.0217495
5	['OSR1', 'MYBL2', 'ESR1', 'FOXC1', 'NAT1']	0.855303	0.00291646	0.852039	0.0223631
4	['OSR1', 'MYBL2', 'ESR1', 'NAT1']	0.832617	0.00320513	0.828778	0.023988
3	['OSR1', 'MYBL2', 'ESR1']	0.820818	0.00289205	0.818102	0.023861
2	['MYBL2', 'ESR1']	0.746937	0.00408451	0.744092	0.025431
1	['ESR1']	0.639746	0.00142652	0.638985	0.0110816
