# Supplementary material for: Integrative Analysis of ATAC-Seq and RNA-Seq through Machine Learning Identifies 10 Signature Genes for Breast Cancer Intrinsic Subtypes
Source: Biology (Basel). 2024 Oct 7;13(10):799. doi: 10.3390/biology13100799 (PMC11505269; doi:10.3390/biology13100799)
Supplement: Supplementary file 1 [file biology-13-00799-s001.zip › Table S4.xlsx]

## Sheet: Table S4
Table S4. Model performance on the original and balanced undersampled data, evaluated using stratified 10-fold cross-validation repeated 10 times. (mean ± std)
Original
	Support Vector Machine (SVM)	Logistic Regression (LR)	Random Forest (RF)	Naïve Bayes (NB)	Adaptive Boosting based on decision trees (Adaboost)	Multilayer Perceptron (MLP)
Accuracy	0.904 ± 0.020	0.905 ± 0.019	0.883 ± 0.020	0.858 ± 0.023	0.841 ± 0.026	0.889 ± 0.025
Specificity	0.960 ± 0.009	0.960 ± 0.008	0.951 ± 0.008	0.941 ± 0.010	0.934 ± 0.012	0.955 ± 0.011
Sensitivity	0.888 ± 0.026	0.888 ± 0.025	0.858 ± 0.025	0.833 ± 0.030	0.819 ± 0.030	0.868 ± 0.034
F1-Score	0.894 ± 0.024	0.895 ± 0.023	0.869 ± 0.023	0.842 ± 0.028	0.827 ± 0.028	0.874 ± 0.031
AUROC	0.983 ± 0.005	0.984 ± 0.005	0.977 ± 0.007	0.969 ± 0.008	0.920 ± 0.011	0.979 ± 0.008
Balanced undersampled data
	Support Vector Machine (SVM)	Logistic Regression (LR)	Random Forest (RF)	Naïve Bayes (NB)	Adaptive Boosting based on decision trees (Adaboost)	Multilayer Perceptron (MLP)
Accuracy	0.872 ± 0.037	0.879 ± 0.036	0.862 ± 0.038	0.826 ± 0.039	0.814 ± 0.049	0.857 ± 0.039
Specificity	0.957 ± 0.012	0.960 ± 0.012	0.954 ± 0.013	0.942 ± 0.013	0.938 ± 0.016	0.952 ± 0.013
Sensitivity	0.872 ± 0.037	0.879 ± 0.036	0.862 ± 0.038	0.826 ± 0.039	0.814 ± 0.049	0.857 ± 0.039
F1-Score	0.872 ± 0.038	0.879 ± 0.036	0.862 ± 0.037	0.826 ± 0.039	0.815 ± 0.048	0.856 ± 0.039
AUROC	0.979 ± 0.009	0.980 ± 0.009	0.975 ± 0.010	0.962 ± 0.014	0.938 ± 0.019	0.975 ± 0.011
