# Supplementary material for: Integrative Analysis of ATAC-Seq and RNA-Seq through Machine Learning Identifies 10 Signature Genes for Breast Cancer Intrinsic Subtypes
Source: Biology (Basel). 2024 Oct 7;13(10):799. doi: 10.3390/biology13100799 (PMC11505269; doi:10.3390/biology13100799)
Supplement: Supplementary file 1 [file biology-13-00799-s001.zip › Table S5.xlsx]

## Sheet: Table S5
Table S5. Finally selected hyperparameters by a grid search with stratified 10-fold cross-validation.
Models	Hyperparameters	Values
Support Vector Machine (SVM)	C	1
	class_weight	None
	kernel	“linear”
Logistic Regression (LR)	C	1
	l1_ratio	0.7
	class_weight	None
	penalty	"elasticnet"
	solver	"saga"
	max_iter	10000
Random Forest (RF)	n_estimators	40
	max_depth	5
	min_samples_leaf	2
	min_samples_split	5
	class_weight	None
Naïve Bayes (NB)	var_smooth	0.0001
Adaptive Boosting based on decision trees (AdaBoost)	n_estimators	50
	learning_rate	1
	algorithm	"SAMME"
Multilayer Perceptron (MLP)	hidden_layer_size	(64, 64)
	early_stopping	True
	learning_rate	"constant"
	max_iter	10000
