# Supplementary material for: Integrative Analysis of ATAC-Seq and RNA-Seq through Machine Learning Identifies 10 Signature Genes for Breast Cancer Intrinsic Subtypes
Source: Biology (Basel). 2024 Oct 7;13(10):799. doi: 10.3390/biology13100799 (PMC11505269; doi:10.3390/biology13100799)
Supplement: Supplementary file 1 [file biology-13-00799-s001.zip › Table S6.xlsx]

## Sheet: Table S6
Table S6. GO Biological Processes enriced for the selected 10 genes.
ID	Description	GeneRatio	BgRatio	pvalue	qvalue	geneID	Count
GO:0050673	epithelial cell proliferation	4/10	482/18888	7.78368e-05	0.0115566	CDH3/ERBB2/OSR1/ESR1	4
GO:0050679	positive regulation of epithelial cell proliferation	3/10	219/18888	0.000173742	0.0115566	CDH3/ERBB2/OSR1	3
GO:0008406	gonad development	3/10	233/18888	0.000208593	0.0115566	OSR1/ESR1/FOXC1	3
GO:0071364	cellular response to epidermal growth factor stimulus	2/10	42/18888	0.000214778	0.0115566	ERBB2/FOXC1	2
GO:0045137	development of primary sexual characteristics	3/10	238/18888	0.000222062	0.0115566	OSR1/ESR1/FOXC1	3
GO:0048863	stem cell differentiation	3/10	248/18888	0.000250673	0.0115566	OSR1/ESR1/FOXC1	3
GO:0070849	response to epidermal growth factor	2/10	46/18888	0.000257891	0.0115566	ERBB2/FOXC1	2
GO:0048762	mesenchymal cell differentiation	3/10	269/18888	0.000318325	0.0117057	FAM83D/OSR1/FOXC1	3
GO:0007548	sex differentiation	3/10	288/18888	0.000388869	0.0117057	OSR1/ESR1/FOXC1	3
GO:0001541	ovarian follicle development	2/10	57/18888	0.000396442	0.0117057	ESR1/FOXC1	2
GO:0072132	mesenchyme morphogenesis	2/10	58/18888	0.000410484	0.0117057	OSR1/FOXC1	2
GO:0048608	reproductive structure development	3/10	307/18888	0.000468827	0.0117489	OSR1/ESR1/FOXC1	3
GO:0061458	reproductive system development	3/10	311/18888	0.000486908	0.0117489	OSR1/ESR1/FOXC1	3
GO:0001655	urogenital system development	2/10	66/18888	0.000531459	0.0119079	OSR1/ESR1	2
GO:0060485	mesenchyme development	3/10	336/18888	0.000610176	0.0120539	FAM83D/OSR1/FOXC1	3
GO:0032835	glomerulus development	2/10	71/18888	0.00061483	0.0120539	OSR1/FOXC1	2
GO:0050678	regulation of epithelial cell proliferation	3/10	407/18888	0.00106476	0.0170571	CDH3/ERBB2/OSR1	3
GO:0001657	ureteric bud development	2/10	99/18888	0.00119076	0.0170571	OSR1/FOXC1	2
GO:0072163	mesonephric epithelium development	2/10	100/18888	0.00121472	0.0170571	OSR1/FOXC1	2
GO:0072164	mesonephric tubule development	2/10	100/18888	0.00121472	0.0170571	OSR1/FOXC1	2
GO:0008585	female gonad development	2/10	102/18888	0.00126333	0.0170571	ESR1/FOXC1	2
GO:0035282	segmentation	2/10	103/18888	0.00128798	0.0170571	OSR1/FOXC1	2
GO:0001823	mesonephros development	2/10	104/18888	0.00131287	0.0170571	OSR1/FOXC1	2
GO:0046545	development of primary female sexual characteristics	2/10	106/18888	0.00136332	0.0170571	ESR1/FOXC1	2
GO:0009410	response to xenobiotic stimulus	3/10	444/18888	0.00136891	0.0170571	NAT1/CDH3/TYMS	3
GO:0048732	gland development	3/10	449/18888	0.0014138	0.0170571	TYMS/ESR1/FOXC1	3
GO:0046660	female sex differentiation	2/10	121/18888	0.00177105	0.019841	ESR1/FOXC1	2
GO:0072009	nephron epithelium development	2/10	121/18888	0.00177105	0.019841	OSR1/FOXC1	2
GO:0042476	odontogenesis	2/10	133/18888	0.00213411	0.023084	OSR1/FOXC1	2
GO:0007498	mesoderm development	2/10	140/18888	0.00236088	0.0246857	OSR1/FOXC1	2
GO:0072073	kidney epithelium development	2/10	152/18888	0.0027751	0.0268623	OSR1/FOXC1	2
GO:0072006	nephron development	2/10	158/18888	0.00299419	0.0268623	OSR1/FOXC1	2
GO:0030856	regulation of epithelial cell differentiation	2/10	171/18888	0.003496	0.0268623	OSR1/FOXC1	2
GO:0030216	keratinocyte differentiation	2/10	177/18888	0.00374004	0.0268623	CDH3/FOXC1	2
GO:0035265	organ growth	2/10	180/18888	0.00386498	0.0268623	ESR1/FOXC1	2
GO:0001837	epithelial to mesenchymal transition	2/10	187/18888	0.00416406	0.0268623	FAM83D/FOXC1	2
GO:0007369	gastrulation	2/10	200/18888	0.00474734	0.0268623	OSR1/FOXC1	2
GO:0051216	cartilage development	2/10	209/18888	0.00517216	0.0268623	TYMS/OSR1	2
GO:0033085	negative regulation of T cell differentiation in thymus	1/10	10/18888	0.00528303	0.0268623	ERBB2	1
GO:0038129	ERBB3 signaling pathway	1/10	10/18888	0.00528303	0.0268623	ERBB2	1
GO:0038130	ERBB4 signaling pathway	1/10	10/18888	0.00528303	0.0268623	ERBB2	1
GO:0048023	positive regulation of melanin biosynthetic process	1/10	10/18888	0.00528303	0.0268623	CDH3	1
GO:0048340	paraxial mesoderm morphogenesis	1/10	10/18888	0.00528303	0.0268623	FOXC1	1
GO:0060068	vagina development	1/10	10/18888	0.00528303	0.0268623	ESR1	1
GO:0060525	prostate glandular acinus development	1/10	10/18888	0.00528303	0.0268623	ESR1	1
GO:0072172	mesonephric tubule formation	1/10	10/18888	0.00528303	0.0268623	OSR1	1
GO:0072203	cell proliferation involved in metanephros development	1/10	10/18888	0.00528303	0.0268623	OSR1	1
GO:1900378	positive regulation of secondary metabolite biosynthetic process	1/10	10/18888	0.00528303	0.0268623	CDH3	1
GO:0002064	epithelial cell development	2/10	216/18888	0.00551436	0.0268623	TYMS/ESR1	2
GO:0009952	anterior/posterior pattern specification	2/10	219/18888	0.00566416	0.0268623	OSR1/FOXC1	2
GO:0009176	pyrimidine deoxyribonucleoside monophosphate metabolic process	1/10	11/18888	0.00580995	0.0268623	TYMS	1
GO:0044848	biological phase	1/10	11/18888	0.00580995	0.0268623	CDH3	1
GO:0051593	response to folic acid	1/10	11/18888	0.00580995	0.0268623	TYMS	1
GO:0060272	embryonic skeletal joint morphogenesis	1/10	11/18888	0.00580995	0.0268623	OSR1	1
GO:0060736	prostate gland growth	1/10	11/18888	0.00580995	0.0268623	ESR1	1
GO:0072178	nephric duct morphogenesis	1/10	11/18888	0.00580995	0.0268623	OSR1	1
GO:1904238	pericyte cell differentiation	1/10	11/18888	0.00580995	0.0268623	OSR1	1
GO:0048705	skeletal system morphogenesis	2/10	229/18888	0.006177	0.0268623	OSR1/FOXC1	2
GO:0001547	antral ovarian follicle growth	1/10	12/18888	0.00633661	0.0268623	ESR1	1
GO:0033083	regulation of immature T cell proliferation	1/10	12/18888	0.00633661	0.0268623	ERBB2	1
GO:0033084	regulation of immature T cell proliferation in thymus	1/10	12/18888	0.00633661	0.0268623	ERBB2	1
GO:0060442	branching involved in prostate gland morphogenesis	1/10	12/18888	0.00633661	0.0268623	ESR1	1
GO:0072182	regulation of nephron tubule epithelial cell differentiation	1/10	12/18888	0.00633661	0.0268623	OSR1	1
GO:1902337	regulation of apoptotic process involved in morphogenesis	1/10	12/18888	0.00633661	0.0268623	FOXC1	1
GO:0033079	immature T cell proliferation	1/10	13/18888	0.00686303	0.0268623	ERBB2	1
GO:0033080	immature T cell proliferation in thymus	1/10	13/18888	0.00686303	0.0268623	ERBB2	1
GO:0043568	positive regulation of insulin-like growth factor receptor signaling pathway	1/10	13/18888	0.00686303	0.0268623	CDH3	1
GO:1904748	regulation of apoptotic process involved in development	1/10	13/18888	0.00686303	0.0268623	FOXC1	1
GO:0009913	epidermal cell differentiation	2/10	246/18888	0.00709612	0.0268623	CDH3/FOXC1	2
GO:0002069	columnar/cuboidal epithelial cell maturation	1/10	14/18888	0.00738919	0.0268623	TYMS	1
GO:0009263	deoxyribonucleotide biosynthetic process	1/10	14/18888	0.00738919	0.0268623	TYMS	1
GO:0009265	2'-deoxyribonucleotide biosynthetic process	1/10	14/18888	0.00738919	0.0268623	TYMS	1
GO:0046385	deoxyribose phosphate biosynthetic process	1/10	14/18888	0.00738919	0.0268623	TYMS	1
GO:0072075	metanephric mesenchyme development	1/10	14/18888	0.00738919	0.0268623	OSR1	1
GO:0072160	nephron tubule epithelial cell differentiation	1/10	14/18888	0.00738919	0.0268623	OSR1	1
GO:2000650	negative regulation of sodium ion transmembrane transporter activity	1/10	14/18888	0.00738919	0.0268623	OSR1	1
GO:0001894	tissue homeostasis	2/10	259/18888	0.00783869	0.0268623	CDH3/FOXC1	2
GO:0060249	anatomical structure homeostasis	2/10	259/18888	0.00783869	0.0268623	CDH3/FOXC1	2
GO:0009130	pyrimidine nucleoside monophosphate biosynthetic process	1/10	15/18888	0.00791511	0.0268623	TYMS	1
GO:0010838	positive regulation of keratinocyte proliferation	1/10	15/18888	0.00791511	0.0268623	CDH3	1
GO:0033189	response to vitamin A	1/10	15/18888	0.00791511	0.0268623	TYMS	1
GO:0048820	hair follicle maturation	1/10	15/18888	0.00791511	0.0268623	CDH3	1
GO:0072176	nephric duct development	1/10	15/18888	0.00791511	0.0268623	OSR1	1
GO:0072498	embryonic skeletal joint development	1/10	15/18888	0.00791511	0.0268623	OSR1	1
GO:1902306	negative regulation of sodium ion transmembrane transport	1/10	15/18888	0.00791511	0.0268623	OSR1	1
GO:0006206	pyrimidine nucleobase metabolic process	1/10	16/18888	0.00844077	0.0268623	TYMS	1
GO:0043455	regulation of secondary metabolic process	1/10	16/18888	0.00844077	0.0268623	CDH3	1
GO:0048021	regulation of melanin biosynthetic process	1/10	16/18888	0.00844077	0.0268623	CDH3	1
GO:1900376	regulation of secondary metabolite biosynthetic process	1/10	16/18888	0.00844077	0.0268623	CDH3	1
GO:2000696	regulation of epithelial cell differentiation involved in kidney development	1/10	16/18888	0.00844077	0.0268623	OSR1	1
GO:0071695	anatomical structure maturation	2/10	271/18888	0.00855428	0.0268623	CDH3/TYMS	2
GO:0007379	segment specification	1/10	17/18888	0.00896619	0.0268623	OSR1	1
GO:0010470	regulation of gastrulation	1/10	17/18888	0.00896619	0.0268623	OSR1	1
GO:0034392	negative regulation of smooth muscle cell apoptotic process	1/10	17/18888	0.00896619	0.0268623	ESR1	1
GO:0072074	kidney mesenchyme development	1/10	17/18888	0.00896619	0.0268623	OSR1	1
GO:0072224	metanephric glomerulus development	1/10	17/18888	0.00896619	0.0268623	OSR1	1
GO:1902036	regulation of hematopoietic stem cell differentiation	1/10	17/18888	0.00896619	0.0268623	FOXC1	1
GO:0001946	lymphangiogenesis	1/10	18/18888	0.00949135	0.0268623	FOXC1	1
GO:0010766	negative regulation of sodium ion transport	1/10	18/18888	0.00949135	0.0268623	OSR1	1
GO:0060576	intestinal epithelial cell development	1/10	18/18888	0.00949135	0.0268623	TYMS	1
GO:0072087	renal vesicle development	1/10	18/18888	0.00949135	0.0268623	OSR1	1
GO:0072189	ureter development	1/10	18/18888	0.00949135	0.0268623	OSR1	1
GO:0061448	connective tissue development	2/10	288/18888	0.00961696	0.0268623	TYMS/OSR1	2
GO:0009148	pyrimidine nucleoside triphosphate biosynthetic process	1/10	19/18888	0.0100163	0.0268623	TYMS	1
GO:0030540	female genitalia development	1/10	19/18888	0.0100163	0.0268623	ESR1	1
GO:0045618	positive regulation of keratinocyte differentiation	1/10	19/18888	0.0100163	0.0268623	FOXC1	1
GO:0046653	tetrahydrofolate metabolic process	1/10	19/18888	0.0100163	0.0268623	TYMS	1
GO:0048339	paraxial mesoderm development	1/10	19/18888	0.0100163	0.0268623	FOXC1	1
GO:0051797	regulation of hair follicle development	1/10	19/18888	0.0100163	0.0268623	CDH3	1
GO:0060602	branch elongation of an epithelium	1/10	19/18888	0.0100163	0.0268623	ESR1	1
GO:0048511	rhythmic process	2/10	297/18888	0.0102025	0.0268623	TYMS/ESR1	2
GO:0060749	mammary gland alveolus development	1/10	20/18888	0.0105409	0.0268623	ESR1	1
GO:0061377	mammary gland lobule development	1/10	20/18888	0.0105409	0.0268623	ESR1	1
GO:0071391	cellular response to estrogen stimulus	1/10	20/18888	0.0105409	0.0268623	ESR1	1
GO:0072079	nephron tubule formation	1/10	20/18888	0.0105409	0.0268623	OSR1	1
GO:2000679	positive regulation of transcription regulatory region DNA binding	1/10	20/18888	0.0105409	0.0268623	FOXC1	1
GO:0070372	regulation of ERK1 and ERK2 cascade	2/10	308/18888	0.0109395	0.0268623	ERBB2/FAM83D	2
GO:0009129	pyrimidine nucleoside monophosphate metabolic process	1/10	21/18888	0.0110653	0.0268623	TYMS	1
GO:0032402	melanosome transport	1/10	21/18888	0.0110653	0.0268623	CDH3	1
GO:0042474	middle ear morphogenesis	1/10	21/18888	0.0110653	0.0268623	OSR1	1
GO:2000738	positive regulation of stem cell differentiation	1/10	21/18888	0.0110653	0.0268623	FOXC1	1
GO:0098813	nuclear chromosome segregation	2/10	317/18888	0.0115598	0.0268623	FAM83D/MYBL2	2
GO:0032401	establishment of melanosome localization	1/10	22/18888	0.0115895	0.0268623	CDH3	1
GO:0051904	pigment granule transport	1/10	22/18888	0.0115895	0.0268623	CDH3	1
GO:0060444	branching involved in mammary gland duct morphogenesis	1/10	22/18888	0.0115895	0.0268623	ESR1	1
GO:0072111	cell proliferation involved in kidney development	1/10	22/18888	0.0115895	0.0268623	OSR1	1
GO:0072234	metanephric nephron tubule development	1/10	22/18888	0.0115895	0.0268623	OSR1	1
GO:0043588	skin development	2/10	318/18888	0.0116296	0.0268623	CDH3/FOXC1	2
GO:0001822	kidney development	2/10	319/18888	0.0116997	0.0268623	OSR1/FOXC1	2
GO:0009162	deoxyribonucleoside monophosphate metabolic process	1/10	23/18888	0.0121134	0.0268623	TYMS	1
GO:0009219	pyrimidine deoxyribonucleotide metabolic process	1/10	23/18888	0.0121134	0.0268623	TYMS	1
GO:0036303	lymph vessel morphogenesis	1/10	23/18888	0.0121134	0.0268623	FOXC1	1
GO:0038128	ERBB2 signaling pathway	1/10	23/18888	0.0121134	0.0268623	ERBB2	1
GO:0040019	positive regulation of embryonic development	1/10	23/18888	0.0121134	0.0268623	OSR1	1
GO:0051905	establishment of pigment granule localization	1/10	23/18888	0.0121134	0.0268623	CDH3	1
GO:0072202	cell differentiation involved in metanephros development	1/10	23/18888	0.0121134	0.0268623	OSR1	1
GO:0072001	renal system development	2/10	329/18888	0.0124108	0.0268623	OSR1/FOXC1	2
GO:0070371	ERK1 and ERK2 cascade	2/10	332/18888	0.0126278	0.0268623	ERBB2/FAM83D	2
GO:0009147	pyrimidine nucleoside triphosphate metabolic process	1/10	24/18888	0.0126371	0.0268623	TYMS	1
GO:0032400	melanosome localization	1/10	24/18888	0.0126371	0.0268623	CDH3	1
GO:0042438	melanin biosynthetic process	1/10	24/18888	0.0126371	0.0268623	CDH3	1
GO:0060562	epithelial tube morphogenesis	2/10	335/18888	0.0128465	0.0268623	OSR1/ESR1	2
GO:0048545	response to steroid hormone	2/10	338/18888	0.0130668	0.0268623	TYMS/ESR1	2
GO:0002070	epithelial cell maturation	1/10	25/18888	0.0131605	0.0268623	TYMS	1
GO:0006582	melanin metabolic process	1/10	25/18888	0.0131605	0.0268623	CDH3	1
GO:0043567	regulation of insulin-like growth factor receptor signaling pathway	1/10	25/18888	0.0131605	0.0268623	CDH3	1
GO:0051875	pigment granule localization	1/10	25/18888	0.0131605	0.0268623	CDH3	1
GO:0060561	apoptotic process involved in morphogenesis	1/10	25/18888	0.0131605	0.0268623	FOXC1	1
GO:0072170	metanephric tubule development	1/10	25/18888	0.0131605	0.0268623	OSR1	1
GO:0072243	metanephric nephron epithelium development	1/10	25/18888	0.0131605	0.0268623	OSR1	1
GO:0099633	protein localization to postsynaptic specialization membrane	1/10	25/18888	0.0131605	0.0268623	ERBB2	1
GO:0099645	neurotransmitter receptor localization to postsynaptic specialization membrane	1/10	25/18888	0.0131605	0.0268623	ERBB2	1
GO:0021700	developmental maturation	2/10	341/18888	0.0132889	0.0268623	CDH3/TYMS	2
GO:0008045	motor neuron axon guidance	1/10	26/18888	0.0136836	0.0268623	ERBB2	1
GO:0033598	mammary gland epithelial cell proliferation	1/10	26/18888	0.0136836	0.0268623	ESR1	1
GO:0044550	secondary metabolite biosynthetic process	1/10	26/18888	0.0136836	0.0268623	CDH3	1
GO:0060065	uterus development	1/10	26/18888	0.0136836	0.0268623	ESR1	1
GO:0060740	prostate gland epithelium morphogenesis	1/10	26/18888	0.0136836	0.0268623	ESR1	1
GO:0072010	glomerular epithelium development	1/10	26/18888	0.0136836	0.0268623	FOXC1	1
GO:0045765	regulation of angiogenesis	2/10	353/18888	0.0141938	0.0268623	ERBB2/FOXC1	2
GO:0033081	regulation of T cell differentiation in thymus	1/10	27/18888	0.0142065	0.0268623	ERBB2	1
GO:0048745	smooth muscle tissue development	1/10	27/18888	0.0142065	0.0268623	OSR1	1
GO:1902894	negative regulation of miRNA transcription	1/10	27/18888	0.0142065	0.0268623	ESR1	1
GO:0006760	folic acid-containing compound metabolic process	1/10	28/18888	0.0147292	0.0268623	TYMS	1
GO:0032770	positive regulation of monooxygenase activity	1/10	28/18888	0.0147292	0.0268623	CDH3	1
GO:0035116	embryonic hindlimb morphogenesis	1/10	28/18888	0.0147292	0.0268623	OSR1	1
GO:0042634	regulation of hair cycle	1/10	28/18888	0.0147292	0.0268623	CDH3	1
GO:0045606	positive regulation of epidermal cell differentiation	1/10	28/18888	0.0147292	0.0268623	FOXC1	1
GO:0060512	prostate gland morphogenesis	1/10	28/18888	0.0147292	0.0268623	ESR1	1
GO:0060575	intestinal epithelial cell differentiation	1/10	28/18888	0.0147292	0.0268623	TYMS	1
GO:0090314	positive regulation of protein targeting to membrane	1/10	28/18888	0.0147292	0.0268623	ERBB2	1
GO:2000629	negative regulation of miRNA metabolic process	1/10	28/18888	0.0147292	0.0268623	ESR1	1
GO:1901342	regulation of vasculature development	2/10	362/18888	0.0148899	0.0269984	ERBB2/FOXC1	2
GO:0003401	axis elongation	1/10	29/18888	0.0152516	0.0273383	ESR1	1
GO:0072207	metanephric epithelium development	1/10	29/18888	0.0152516	0.0273383	OSR1	1
GO:0008209	androgen metabolic process	1/10	30/18888	0.0157738	0.0276424	ESR1	1
GO:0060603	mammary gland duct morphogenesis	1/10	30/18888	0.0157738	0.0276424	ESR1	1
GO:0072012	glomerulus vasculature development	1/10	30/18888	0.0157738	0.0276424	OSR1	1
GO:0097421	liver regeneration	1/10	30/18888	0.0157738	0.0276424	TYMS	1
GO:0001945	lymph vessel development	1/10	31/18888	0.0162957	0.0283501	FOXC1	1
GO:0001958	endochondral ossification	1/10	32/18888	0.0168174	0.0283501	FOXC1	1
GO:0006221	pyrimidine nucleotide biosynthetic process	1/10	32/18888	0.0168174	0.0283501	TYMS	1
GO:0036075	replacement ossification	1/10	32/18888	0.0168174	0.0283501	FOXC1	1
GO:0045684	positive regulation of epidermis development	1/10	32/18888	0.0168174	0.0283501	FOXC1	1
GO:0061437	renal system vasculature development	1/10	32/18888	0.0168174	0.0283501	OSR1	1
GO:0061440	kidney vasculature development	1/10	32/18888	0.0168174	0.0283501	OSR1	1
GO:0008544	epidermis development	2/10	387/18888	0.0169007	0.0283501	CDH3/FOXC1	2
GO:0034121	regulation of toll-like receptor signaling pathway	1/10	33/18888	0.0173388	0.0285836	ESR1	1
GO:0035115	embryonic forelimb morphogenesis	1/10	33/18888	0.0173388	0.0285836	OSR1	1
GO:0009112	nucleobase metabolic process	1/10	34/18888	0.01786	0.0285836	TYMS	1
GO:0009954	proximal/distal pattern formation	1/10	34/18888	0.01786	0.0285836	OSR1	1
GO:0010863	positive regulation of phospholipase C activity	1/10	34/18888	0.01786	0.0285836	ESR1	1
GO:0042558	pteridine-containing compound metabolic process	1/10	34/18888	0.01786	0.0285836	TYMS	1
GO:0090183	regulation of kidney development	1/10	34/18888	0.01786	0.0285836	OSR1	1
GO:0090313	regulation of protein targeting to membrane	1/10	34/18888	0.01786	0.0285836	ERBB2	1
GO:2000677	regulation of transcription regulatory region DNA binding	1/10	34/18888	0.01786	0.0285836	FOXC1	1
GO:0045943	positive regulation of transcription by RNA polymerase I	1/10	35/18888	0.0183809	0.029268	ERBB2	1
GO:0035137	hindlimb morphogenesis	1/10	36/18888	0.0189015	0.0296456	OSR1	1
GO:0060218	hematopoietic stem cell differentiation	1/10	36/18888	0.0189015	0.0296456	FOXC1	1
GO:1900274	regulation of phospholipase C activity	1/10	36/18888	0.0189015	0.0296456	ESR1	1
GO:0034391	regulation of smooth muscle cell apoptotic process	1/10	38/18888	0.0199421	0.0308911	ESR1	1
GO:0071392	cellular response to estradiol stimulus	1/10	38/18888	0.0199421	0.0308911	ESR1	1
GO:0007059	chromosome segregation	2/10	423/18888	0.0199911	0.0308911	FAM83D/MYBL2	2
GO:0034390	smooth muscle cell apoptotic process	1/10	39/18888	0.0204621	0.0309583	ESR1	1
GO:0035025	positive regulation of Rho protein signal transduction	1/10	39/18888	0.0204621	0.0309583	ERBB2	1
GO:0043388	positive regulation of DNA binding	1/10	39/18888	0.0204621	0.0309583	FOXC1	1
GO:0045616	regulation of keratinocyte differentiation	1/10	39/18888	0.0204621	0.0309583	FOXC1	1
GO:0003002	regionalization	2/10	429/18888	0.0205281	0.0309583	OSR1/FOXC1	2
GO:0006730	one-carbon metabolic process	1/10	40/18888	0.0209817	0.0311926	TYMS	1
GO:1901532	regulation of hematopoietic progenitor cell differentiation	1/10	40/18888	0.0209817	0.0311926	FOXC1	1
GO:1902742	apoptotic process involved in development	1/10	40/18888	0.0209817	0.0311926	FOXC1	1
GO:0060537	muscle tissue development	2/10	438/18888	0.0213451	0.0312028	OSR1/FOXC1	2
GO:0009394	2'-deoxyribonucleotide metabolic process	1/10	41/18888	0.0215012	0.0312028	TYMS	1
GO:0032570	response to progesterone	1/10	41/18888	0.0215012	0.0312028	TYMS	1
GO:0035136	forelimb morphogenesis	1/10	41/18888	0.0215012	0.0312028	OSR1	1
GO:0072210	metanephric nephron development	1/10	41/18888	0.0215012	0.0312028	OSR1	1
GO:0009124	nucleoside monophosphate biosynthetic process	1/10	42/18888	0.0220203	0.0312028	TYMS	1
GO:0009262	deoxyribonucleotide metabolic process	1/10	42/18888	0.0220203	0.0312028	TYMS	1
GO:0014044	Schwann cell development	1/10	42/18888	0.0220203	0.0312028	ERBB2	1
GO:0019692	deoxyribose phosphate metabolic process	1/10	42/18888	0.0220203	0.0312028	TYMS	1
GO:0072528	pyrimidine-containing compound biosynthetic process	1/10	42/18888	0.0220203	0.0312028	TYMS	1
GO:0001503	ossification	2/10	446/18888	0.0220828	0.0312028	OSR1/FOXC1	2
GO:0010518	positive regulation of phospholipase activity	1/10	43/18888	0.0225393	0.0312981	ESR1	1
GO:0032768	regulation of monooxygenase activity	1/10	43/18888	0.0225393	0.0312981	CDH3	1
GO:0051353	positive regulation of oxidoreductase activity	1/10	43/18888	0.0225393	0.0312981	CDH3	1
GO:0006417	regulation of translation	2/10	451/18888	0.0225493	0.0312981	ERBB2/TYMS	2
GO:0048568	embryonic organ development	2/10	455/18888	0.0229256	0.0313113	OSR1/FOXC1	2
GO:0030501	positive regulation of bone mineralization	1/10	44/18888	0.023058	0.0313113	OSR1	1
GO:0060443	mammary gland morphogenesis	1/10	44/18888	0.023058	0.0313113	ESR1	1
GO:0071526	semaphorin-plexin signaling pathway	1/10	44/18888	0.023058	0.0313113	ERBB2	1
GO:1903539	protein localization to postsynaptic membrane	1/10	44/18888	0.023058	0.0313113	ERBB2	1
GO:0010463	mesenchymal cell proliferation	1/10	45/18888	0.0235764	0.0317405	OSR1	1
GO:0062237	protein localization to postsynapse	1/10	45/18888	0.0235764	0.0317405	ERBB2	1
GO:0051656	establishment of organelle localization	2/10	472/18888	0.0245543	0.0324393	CDH3/FAM83D	2
GO:0010837	regulation of keratinocyte proliferation	1/10	47/18888	0.0246125	0.0324393	CDH3	1
GO:0016339	calcium-dependent cell-cell adhesion via plasma membrane cell adhesion molecules	1/10	47/18888	0.0246125	0.0324393	CDH3	1
GO:0048806	genitalia development	1/10	47/18888	0.0246125	0.0324393	ESR1	1
GO:0055010	ventricular cardiac muscle tissue morphogenesis	1/10	47/18888	0.0246125	0.0324393	FOXC1	1
GO:0007389	pattern specification process	2/10	474/18888	0.0247491	0.0324401	OSR1/FOXC1	2
GO:0006356	regulation of transcription by RNA polymerase I	1/10	48/18888	0.0251302	0.0324401	ERBB2	1
GO:0035850	epithelial cell differentiation involved in kidney development	1/10	48/18888	0.0251302	0.0324401	OSR1	1
GO:0044331	cell-cell adhesion mediated by cadherin	1/10	48/18888	0.0251302	0.0324401	CDH3	1
GO:0046189	phenol-containing compound biosynthetic process	1/10	48/18888	0.0251302	0.0324401	CDH3	1
GO:0014037	Schwann cell differentiation	1/10	49/18888	0.0256477	0.0324406	ERBB2	1
GO:0030850	prostate gland development	1/10	49/18888	0.0256477	0.0324406	ESR1	1
GO:0035272	exocrine system development	1/10	49/18888	0.0256477	0.0324406	FOXC1	1
GO:0045581	negative regulation of T cell differentiation	1/10	49/18888	0.0256477	0.0324406	ERBB2	1
GO:2000649	regulation of sodium ion transmembrane transporter activity	1/10	49/18888	0.0256477	0.0324406	OSR1	1
GO:0022602	ovulation cycle process	1/10	50/18888	0.0261649	0.0329619	ESR1	1
GO:0001974	blood vessel remodeling	1/10	51/18888	0.0266818	0.0334787	FOXC1	1
GO:0010517	regulation of phospholipase activity	1/10	52/18888	0.0271985	0.0336967	ESR1	1
GO:0002066	columnar/cuboidal epithelial cell development	1/10	53/18888	0.027715	0.0336967	TYMS	1
GO:0006220	pyrimidine nucleotide metabolic process	1/10	53/18888	0.027715	0.0336967	TYMS	1
GO:0038084	vascular endothelial growth factor signaling pathway	1/10	53/18888	0.027715	0.0336967	FOXC1	1
GO:0045778	positive regulation of ossification	1/10	53/18888	0.027715	0.0336967	OSR1	1
GO:0048009	insulin-like growth factor receptor signaling pathway	1/10	53/18888	0.027715	0.0336967	CDH3	1
GO:0060193	positive regulation of lipase activity	1/10	53/18888	0.027715	0.0336967	ESR1	1
GO:0060688	regulation of morphogenesis of a branching structure	1/10	53/18888	0.027715	0.0336967	ESR1	1
GO:0010656	negative regulation of muscle cell apoptotic process	1/10	54/18888	0.0282312	0.0338003	ESR1	1
GO:0030520	intracellular estrogen receptor signaling pathway	1/10	54/18888	0.0282312	0.0338003	ESR1	1
GO:0048146	positive regulation of fibroblast proliferation	1/10	54/18888	0.0282312	0.0338003	ESR1	1
GO:0070169	positive regulation of biomineral tissue development	1/10	54/18888	0.0282312	0.0338003	OSR1	1
GO:0001895	retina homeostasis	1/10	55/18888	0.0287472	0.0341573	CDH3	1
GO:0030857	negative regulation of epithelial cell differentiation	1/10	55/18888	0.0287472	0.0341573	OSR1	1
GO:0007528	neuromuscular junction development	1/10	56/18888	0.0292629	0.0346389	ERBB2	1
GO:0019748	secondary metabolic process	1/10	57/18888	0.0297784	0.0347249	CDH3	1
GO:0034332	adherens junction organization	1/10	57/18888	0.0297784	0.0347249	CDH3	1
GO:0046148	pigment biosynthetic process	1/10	57/18888	0.0297784	0.0347249	CDH3	1
GO:0072698	protein localization to microtubule cytoskeleton	1/10	57/18888	0.0297784	0.0347249	FAM83D	1
GO:0042733	embryonic digit morphogenesis	1/10	58/18888	0.0302936	0.0347632	OSR1	1
GO:0061005	cell differentiation involved in kidney development	1/10	58/18888	0.0302936	0.0347632	OSR1	1
GO:0003229	ventricular cardiac muscle tissue development	1/10	59/18888	0.0308086	0.0347632	FOXC1	1
GO:0010718	positive regulation of epithelial to mesenchymal transition	1/10	59/18888	0.0308086	0.0347632	FOXC1	1
GO:0043616	keratinocyte proliferation	1/10	59/18888	0.0308086	0.0347632	CDH3	1
GO:0045604	regulation of epidermal cell differentiation	1/10	59/18888	0.0308086	0.0347632	FOXC1	1
GO:0045620	negative regulation of lymphocyte differentiation	1/10	59/18888	0.0308086	0.0347632	ERBB2	1
GO:0060135	maternal process involved in female pregnancy	1/10	59/18888	0.0308086	0.0347632	ESR1	1
GO:1902305	regulation of sodium ion transmembrane transport	1/10	59/18888	0.0308086	0.0347632	OSR1	1
GO:0060038	cardiac muscle cell proliferation	1/10	60/18888	0.0313233	0.0349666	FOXC1	1
GO:0060350	endochondral bone morphogenesis	1/10	60/18888	0.0313233	0.0349666	FOXC1	1
GO:0071168	protein localization to chromatin	1/10	60/18888	0.0313233	0.0349666	ESR1	1
GO:0044380	protein localization to cytoskeleton	1/10	61/18888	0.0318378	0.0351655	FAM83D	1
GO:0048010	vascular endothelial growth factor receptor signaling pathway	1/10	61/18888	0.0318378	0.0351655	FOXC1	1
GO:0055008	cardiac muscle tissue morphogenesis	1/10	61/18888	0.0318378	0.0351655	FOXC1	1
GO:0097120	receptor localization to synapse	1/10	62/18888	0.032352	0.0356081	ERBB2	1
GO:0033059	cellular pigmentation	1/10	63/18888	0.032866	0.0360474	CDH3	1
GO:0043124	negative regulation of canonical NF-kappaB signal transduction	1/10	64/18888	0.0333798	0.0364833	ESR1	1
GO:0045682	regulation of epidermis development	1/10	65/18888	0.0338933	0.0367882	FOXC1	1
GO:1905330	regulation of morphogenesis of an epithelium	1/10	65/18888	0.0338933	0.0367882	ESR1	1
GO:0001756	somitogenesis	1/10	66/18888	0.0344065	0.0369616	FOXC1	1
GO:0030199	collagen fibril organization	1/10	66/18888	0.0344065	0.0369616	FOXC1	1
GO:0031100	animal organ regeneration	1/10	66/18888	0.0344065	0.0369616	TYMS	1
GO:0061180	mammary gland epithelium development	1/10	67/18888	0.0349195	0.0373847	ESR1	1
GO:0051123	RNA polymerase II preinitiation complex assembly	1/10	68/18888	0.0354323	0.0374227	ESR1	1
GO:0071300	cellular response to retinoic acid	1/10	68/18888	0.0354323	0.0374227	OSR1	1
GO:0072171	mesonephric tubule morphogenesis	1/10	68/18888	0.0354323	0.0374227	OSR1	1
GO:1902808	positive regulation of cell cycle G1/S phase transition	1/10	68/18888	0.0354323	0.0374227	FAM83D	1
GO:0043525	positive regulation of neuron apoptotic process	1/10	69/18888	0.0359448	0.0377101	MYBL2	1
GO:0060191	regulation of lipase activity	1/10	69/18888	0.0359448	0.0377101	ESR1	1
GO:0043627	response to estrogen	1/10	70/18888	0.0364571	0.0381201	ESR1	1
GO:0003208	cardiac ventricle morphogenesis	1/10	71/18888	0.0369691	0.038527	FOXC1	1
GO:0032413	negative regulation of ion transmembrane transporter activity	1/10	72/18888	0.0374809	0.0386749	OSR1	1
GO:0042698	ovulation cycle	1/10	72/18888	0.0374809	0.0386749	ESR1	1
GO:0051341	regulation of oxidoreductase activity	1/10	72/18888	0.0374809	0.0386749	CDH3	1
GO:0006360	transcription by RNA polymerase I	1/10	73/18888	0.0379925	0.0386936	ERBB2	1
GO:0030858	positive regulation of epithelial cell differentiation	1/10	73/18888	0.0379925	0.0386936	FOXC1	1
GO:0042130	negative regulation of T cell proliferation	1/10	73/18888	0.0379925	0.0386936	ERBB2	1
GO:0090307	mitotic spindle assembly	1/10	73/18888	0.0379925	0.0386936	MYBL2	1
GO:0060415	muscle tissue morphogenesis	1/10	74/18888	0.0385038	0.0390875	FOXC1	1
GO:1902893	regulation of miRNA transcription	1/10	75/18888	0.0390148	0.039236	ESR1	1
GO:0001707	mesoderm formation	1/10	76/18888	0.0395256	0.039236	FOXC1	1
GO:0002224	toll-like receptor signaling pathway	1/10	76/18888	0.0395256	0.039236	ESR1	1
GO:0009123	nucleoside monophosphate metabolic process	1/10	76/18888	0.0395256	0.039236	TYMS	1
GO:0035924	cellular response to vascular endothelial growth factor stimulus	1/10	76/18888	0.0395256	0.039236	FOXC1	1
GO:0051057	positive regulation of small GTPase mediated signal transduction	1/10	76/18888	0.0395256	0.039236	ERBB2	1
GO:0061614	miRNA transcription	1/10	76/18888	0.0395256	0.039236	ESR1	1
GO:0072078	nephron tubule morphogenesis	1/10	77/18888	0.0400362	0.0396174	OSR1	1
GO:0035418	protein localization to synapse	1/10	78/18888	0.0405465	0.0397463	ERBB2	1
GO:0048332	mesoderm morphogenesis	1/10	78/18888	0.0405465	0.0397463	FOXC1	1
GO:0051101	regulation of DNA binding	1/10	78/18888	0.0405465	0.0397463	FOXC1	1
GO:0072088	nephron epithelium morphogenesis	1/10	79/18888	0.0410566	0.0399963	OSR1	1
GO:1903533	regulation of protein targeting	1/10	79/18888	0.0410566	0.0399963	ERBB2	1
GO:0014032	neural crest cell development	1/10	80/18888	0.0415664	0.0401173	FOXC1	1
GO:0042440	pigment metabolic process	1/10	80/18888	0.0415664	0.0401173	CDH3	1
GO:0003151	outflow tract morphogenesis	1/10	81/18888	0.042076	0.0401173	FOXC1	1
GO:0048644	muscle organ morphogenesis	1/10	81/18888	0.042076	0.0401173	FOXC1	1
GO:0048844	artery morphogenesis	1/10	81/18888	0.042076	0.0401173	FOXC1	1
GO:0061333	renal tubule morphogenesis	1/10	81/18888	0.042076	0.0401173	OSR1	1
GO:0072028	nephron morphogenesis	1/10	81/18888	0.042076	0.0401173	OSR1	1
GO:0030500	regulation of bone mineralization	1/10	82/18888	0.0425854	0.040236	OSR1	1
GO:0043406	positive regulation of MAP kinase activity	1/10	82/18888	0.0425854	0.040236	ERBB2	1
GO:0070897	transcription preinitiation complex assembly	1/10	82/18888	0.0425854	0.040236	ESR1	1
GO:0031424	keratinization	1/10	83/18888	0.0430945	0.0404732	CDH3	1
GO:2000736	regulation of stem cell differentiation	1/10	83/18888	0.0430945	0.0404732	FOXC1	1
GO:0002028	regulation of sodium ion transport	1/10	84/18888	0.0436033	0.0405866	OSR1	1
GO:0014855	striated muscle cell proliferation	1/10	84/18888	0.0436033	0.0405866	FOXC1	1
GO:0072527	pyrimidine-containing compound metabolic process	1/10	84/18888	0.0436033	0.0405866	TYMS	1
GO:0061053	somite development	1/10	85/18888	0.0441119	0.0409385	FOXC1	1
GO:0035050	embryonic heart tube development	1/10	86/18888	0.0446203	0.0411667	FOXC1	1
GO:0048864	stem cell development	1/10	86/18888	0.0446203	0.0411667	FOXC1	1
GO:0033077	T cell differentiation in thymus	1/10	87/18888	0.0451284	0.0415134	ERBB2	1
GO:0099072	regulation of postsynaptic membrane neurotransmitter receptor levels	1/10	88/18888	0.0456363	0.0418579	ERBB2	1
GO:0035023	regulation of Rho protein signal transduction	1/10	89/18888	0.046144	0.0420252	ERBB2	1
GO:0050672	negative regulation of lymphocyte proliferation	1/10	89/18888	0.046144	0.0420252	ERBB2	1
GO:0007422	peripheral nervous system development	1/10	90/18888	0.0466513	0.0420252	ERBB2	1
GO:0032945	negative regulation of mononuclear cell proliferation	1/10	90/18888	0.0466513	0.0420252	ERBB2	1
GO:0048145	regulation of fibroblast proliferation	1/10	90/18888	0.0466513	0.0420252	ESR1	1
GO:2000628	regulation of miRNA metabolic process	1/10	90/18888	0.0466513	0.0420252	ESR1	1
GO:0010660	regulation of muscle cell apoptotic process	1/10	91/18888	0.0471585	0.0420252	ESR1	1
GO:0033273	response to vitamin	1/10	91/18888	0.0471585	0.0420252	TYMS	1
GO:0055017	cardiac muscle tissue growth	1/10	91/18888	0.0471585	0.0420252	FOXC1	1
GO:0060021	roof of mouth development	1/10	91/18888	0.0471585	0.0420252	OSR1	1
GO:0045995	regulation of embryonic development	1/10	92/18888	0.0476654	0.042209	OSR1	1
GO:1904063	negative regulation of cation transmembrane transport	1/10	92/18888	0.0476654	0.042209	OSR1	1
GO:0001656	metanephros development	1/10	93/18888	0.0481721	0.042209	OSR1	1
GO:0014033	neural crest cell differentiation	1/10	93/18888	0.0481721	0.042209	FOXC1	1
GO:0042475	odontogenesis of dentin-containing tooth	1/10	93/18888	0.0481721	0.042209	FOXC1	1
GO:0070098	chemokine-mediated signaling pathway	1/10	93/18888	0.0481721	0.042209	FOXC1	1
GO:0001942	hair follicle development	1/10	94/18888	0.0486785	0.0424158	CDH3	1
GO:0048704	embryonic skeletal system morphogenesis	1/10	94/18888	0.0486785	0.0424158	OSR1	1
GO:0032410	negative regulation of transporter activity	1/10	96/18888	0.0496906	0.0431777	OSR1	1
GO:0022404	molting cycle process	1/10	97/18888	0.0501963	0.0432577	CDH3	1
GO:0022405	hair cycle process	1/10	97/18888	0.0501963	0.0432577	CDH3	1
GO:0140747	regulation of ncRNA transcription	1/10	97/18888	0.0501963	0.0432577	ESR1	1
GO:0010657	muscle cell apoptotic process	1/10	98/18888	0.0507018	0.0433361	ESR1	1
GO:0060993	kidney morphogenesis	1/10	98/18888	0.0507018	0.0433361	OSR1	1
GO:0070664	negative regulation of leukocyte proliferation	1/10	98/18888	0.0507018	0.0433361	ERBB2	1
GO:0060349	bone morphogenesis	1/10	99/18888	0.051207	0.0435307	FOXC1	1
GO:0060419	heart growth	1/10	99/18888	0.051207	0.0435307	FOXC1	1
GO:0034766	negative regulation of monoatomic ion transmembrane transport	1/10	100/18888	0.051712	0.0436055	OSR1	1
GO:0051310	metaphase chromosome alignment	1/10	100/18888	0.051712	0.0436055	FAM83D	1
GO:0072080	nephron tubule development	1/10	100/18888	0.051712	0.0436055	OSR1	1
GO:1990868	response to chemokine	1/10	101/18888	0.0522167	0.0437956	FOXC1	1
GO:1990869	cellular response to chemokine	1/10	101/18888	0.0522167	0.0437956	FOXC1	1
GO:0007200	phospholipase C-activating G protein-coupled receptor signaling pathway	1/10	102/18888	0.0527212	0.0439835	ESR1	1
GO:0046620	regulation of organ growth	1/10	102/18888	0.0527212	0.0439835	FOXC1	1
GO:0070167	regulation of biomineral tissue development	1/10	103/18888	0.0532254	0.0442864	OSR1	1
GO:0061326	renal tubule development	1/10	104/18888	0.0537294	0.0444699	OSR1	1
GO:1990830	cellular response to leukemia inhibitory factor	1/10	104/18888	0.0537294	0.0444699	MYBL2	1
GO:0021549	cerebellum development	1/10	105/18888	0.0542332	0.0446512	FOXC1	1
GO:1905477	positive regulation of protein localization to membrane	1/10	105/18888	0.0542332	0.0446512	ERBB2	1
GO:0032526	response to retinoic acid	1/10	106/18888	0.0547367	0.0447137	OSR1	1
GO:0048709	oligodendrocyte differentiation	1/10	106/18888	0.0547367	0.0447137	ERBB2	1
GO:1990823	response to leukemia inhibitory factor	1/10	106/18888	0.0547367	0.0447137	MYBL2	1
GO:0010586	miRNA metabolic process	1/10	108/18888	0.0557431	0.0452998	ESR1	1
GO:1902414	protein localization to cell junction	1/10	108/18888	0.0557431	0.0452998	ERBB2	1
GO:0007173	epidermal growth factor receptor signaling pathway	1/10	110/18888	0.0567484	0.0458791	ERBB2	1
GO:0048144	fibroblast proliferation	1/10	110/18888	0.0567484	0.0458791	ESR1	1
GO:0030203	glycosaminoglycan metabolic process	1/10	111/18888	0.0572507	0.0460478	FOXC1	1
GO:0090263	positive regulation of canonical Wnt signaling pathway	1/10	111/18888	0.0572507	0.0460478	CDH3	1
GO:0051303	establishment of chromosome localization	1/10	112/18888	0.0577528	0.0462147	FAM83D	1
GO:1902106	negative regulation of leukocyte differentiation	1/10	112/18888	0.0577528	0.0462147	ERBB2	1
GO:0018958	phenol-containing compound metabolic process	1/10	113/18888	0.0582546	0.0463796	CDH3	1
GO:0060840	artery development	1/10	113/18888	0.0582546	0.0463796	FOXC1	1
GO:0043473	pigmentation	1/10	114/18888	0.0587562	0.0465869	CDH3	1
GO:0022037	metencephalon development	1/10	115/18888	0.0592576	0.0465869	FOXC1	1
GO:0032355	response to estradiol	1/10	115/18888	0.0592576	0.0465869	ESR1	1
GO:0051099	positive regulation of binding	1/10	115/18888	0.0592576	0.0465869	FOXC1	1
GO:1904035	regulation of epithelial cell apoptotic process	1/10	115/18888	0.0592576	0.0465869	ESR1	1
GO:0002062	chondrocyte differentiation	1/10	116/18888	0.0597587	0.0468634	OSR1	1
GO:1901989	positive regulation of cell cycle phase transition	1/10	117/18888	0.0602596	0.0471384	FAM83D	1
GO:0042303	molting cycle	1/10	118/18888	0.0607602	0.0472941	CDH3	1
GO:0042633	hair cycle	1/10	118/18888	0.0607602	0.0472941	CDH3	1
GO:1903707	negative regulation of hemopoiesis	1/10	119/18888	0.0612606	0.0475656	ERBB2	1
GO:0010717	regulation of epithelial to mesenchymal transition	1/10	120/18888	0.0617608	0.0477177	FOXC1	1
GO:0050000	chromosome localization	1/10	120/18888	0.0617608	0.0477177	FAM83D	1
GO:0006022	aminoglycan metabolic process	1/10	122/18888	0.0627604	0.0479001	FOXC1	1
GO:0030278	regulation of ossification	1/10	122/18888	0.0627604	0.0479001	OSR1	1
GO:0030326	embryonic limb morphogenesis	1/10	122/18888	0.0627604	0.0479001	OSR1	1
GO:0035113	embryonic appendage morphogenesis	1/10	122/18888	0.0627604	0.0479001	OSR1	1
GO:0045471	response to ethanol	1/10	122/18888	0.0627604	0.0479001	TYMS	1
GO:0001838	embryonic epithelial tube formation	1/10	123/18888	0.0632598	0.0480475	OSR1	1
GO:0030518	intracellular steroid hormone receptor signaling pathway	1/10	123/18888	0.0632598	0.0480475	ESR1	1
GO:0034502	protein localization to chromosome	1/10	124/18888	0.063759	0.0482771	ESR1	1
GO:0002065	columnar/cuboidal epithelial cell differentiation	1/10	125/18888	0.0642579	0.0482771	TYMS	1
GO:0022612	gland morphogenesis	1/10	125/18888	0.0642579	0.0482771	ESR1	1
GO:0006805	xenobiotic metabolic process	1/10	126/18888	0.0647567	0.0482771	NAT1	1
GO:0009142	nucleoside triphosphate biosynthetic process	1/10	126/18888	0.0647567	0.0482771	TYMS	1
GO:0003206	cardiac chamber morphogenesis	1/10	127/18888	0.0652551	0.0482771	FOXC1	1
GO:0003231	cardiac ventricle development	1/10	127/18888	0.0652551	0.0482771	FOXC1	1
GO:0030282	bone mineralization	1/10	127/18888	0.0652551	0.0482771	OSR1	1
GO:0030512	negative regulation of transforming growth factor beta receptor signaling pathway	1/10	127/18888	0.0652551	0.0482771	CDH3	1
GO:0042471	ear morphogenesis	1/10	127/18888	0.0652551	0.0482771	OSR1	1
GO:0071902	positive regulation of protein serine/threonine kinase activity	1/10	127/18888	0.0652551	0.0482771	ERBB2	1
GO:0006612	protein targeting to membrane	1/10	128/18888	0.0657534	0.048304	ERBB2	1
GO:0046683	response to organophosphorus	1/10	128/18888	0.0657534	0.048304	TYMS	1
GO:0048706	embryonic skeletal system development	1/10	128/18888	0.0657534	0.048304	OSR1	1
GO:0050868	negative regulation of T cell activation	1/10	129/18888	0.0662514	0.0483303	ERBB2	1
GO:0051225	spindle assembly	1/10	129/18888	0.0662514	0.0483303	MYBL2	1
GO:0098773	skin epidermis development	1/10	129/18888	0.0662514	0.0483303	CDH3	1
GO:0001704	formation of primary germ layer	1/10	131/18888	0.0672467	0.0487164	FOXC1	1
GO:0007052	mitotic spindle organization	1/10	131/18888	0.0672467	0.0487164	MYBL2	1
GO:0038127	ERBB signaling pathway	1/10	131/18888	0.0672467	0.0487164	ERBB2	1
GO:0002244	hematopoietic progenitor cell differentiation	1/10	133/18888	0.068241	0.0489843	FOXC1	1
GO:0021782	glial cell development	1/10	133/18888	0.068241	0.0489843	ERBB2	1
GO:0043271	negative regulation of monoatomic ion transport	1/10	133/18888	0.068241	0.0489843	OSR1	1
GO:0048565	digestive tract development	1/10	133/18888	0.068241	0.0489843	TYMS	1
GO:0043405	regulation of MAP kinase activity	1/10	134/18888	0.0687378	0.0490045	ERBB2	1
GO:0045727	positive regulation of translation	1/10	134/18888	0.0687378	0.0490045	ERBB2	1
GO:0051384	response to glucocorticoid	1/10	134/18888	0.0687378	0.0490045	TYMS	1
GO:0030879	mammary gland development	1/10	135/18888	0.0692344	0.0491351	ESR1	1
GO:0072175	epithelial tube formation	1/10	135/18888	0.0692344	0.0491351	OSR1	1
GO:0043401	steroid hormone mediated signaling pathway	1/10	139/18888	0.0712182	0.050429	ESR1	1
GO:0001889	liver development	1/10	143/18888	0.0731983	0.0517143	TYMS	1
GO:0034763	negative regulation of transmembrane transport	1/10	144/18888	0.0736927	0.0519428	OSR1	1
GO:0007266	Rho protein signal transduction	1/10	145/18888	0.0741869	0.0519428	ERBB2	1
GO:0032006	regulation of TOR signaling	1/10	145/18888	0.0741869	0.0519428	FAM83D	1
GO:0055123	digestive system development	1/10	145/18888	0.0741869	0.0519428	TYMS	1
GO:0030177	positive regulation of Wnt signaling pathway	1/10	146/18888	0.0746809	0.0519428	CDH3	1
GO:0061008	hepaticobiliary system development	1/10	146/18888	0.0746809	0.0519428	TYMS	1
GO:0098781	ncRNA transcription	1/10	146/18888	0.0746809	0.0519428	ESR1	1
GO:1904019	epithelial cell apoptotic process	1/10	147/18888	0.0751746	0.0521705	ESR1	1
GO:1903038	negative regulation of leukocyte cell-cell adhesion	1/10	148/18888	0.0756681	0.0522723	ERBB2	1
GO:0006367	transcription initiation at RNA polymerase II promoter	1/10	149/18888	0.0761613	0.0522723	ESR1	1
GO:0008584	male gonad development	1/10	149/18888	0.0761613	0.0522723	ESR1	1
GO:0035148	tube formation	1/10	149/18888	0.0761613	0.0522723	OSR1	1
GO:0016331	morphogenesis of embryonic epithelium	1/10	150/18888	0.0766543	0.0522723	OSR1	1
GO:0035107	appendage morphogenesis	1/10	150/18888	0.0766543	0.0522723	OSR1	1
GO:0035108	limb morphogenesis	1/10	150/18888	0.0766543	0.0522723	OSR1	1
GO:0046546	development of primary male sexual characteristics	1/10	150/18888	0.0766543	0.0522723	ESR1	1
GO:0035296	regulation of tube diameter	1/10	152/18888	0.0776396	0.052715	FOXC1	1
GO:0097746	blood vessel diameter maintenance	1/10	152/18888	0.0776396	0.052715	FOXC1	1
GO:0016525	negative regulation of angiogenesis	1/10	153/18888	0.0781319	0.0528206	FOXC1	1
GO:0035150	regulation of tube size	1/10	153/18888	0.0781319	0.0528206	FOXC1	1
GO:0042552	myelination	1/10	154/18888	0.078624	0.0530182	ERBB2	1
GO:2000181	negative regulation of blood vessel morphogenesis	1/10	155/18888	0.0791158	0.0530182	FOXC1	1
GO:0007043	cell-cell junction assembly	1/10	156/18888	0.0796074	0.0530182	CDH3	1
GO:0007272	ensheathment of neurons	1/10	156/18888	0.0796074	0.0530182	ERBB2	1
GO:0008366	axon ensheathment	1/10	156/18888	0.0796074	0.0530182	ERBB2	1
GO:0031960	response to corticosteroid	1/10	156/18888	0.0796074	0.0530182	TYMS	1
GO:0043433	negative regulation of DNA-binding transcription factor activity	1/10	156/18888	0.0796074	0.0530182	ESR1	1
GO:0048754	branching morphogenesis of an epithelial tube	1/10	157/18888	0.0800987	0.0531199	ESR1	1
GO:1901343	negative regulation of vasculature development	1/10	157/18888	0.0800987	0.0531199	FOXC1	1
GO:0030902	hindbrain development	1/10	158/18888	0.0805898	0.0533328	FOXC1	1
GO:0030307	positive regulation of cell growth	1/10	163/18888	0.0830419	0.0547246	ERBB2	1
GO:0034250	positive regulation of amide metabolic process	1/10	163/18888	0.0830419	0.0547246	ERBB2	1
GO:0007584	response to nutrient	1/10	164/18888	0.0835316	0.054817	TYMS	1
GO:1902850	microtubule cytoskeleton organization involved in mitosis	1/10	164/18888	0.0835316	0.054817	MYBL2	1
GO:0031929	TOR signaling	1/10	165/18888	0.084021	0.0549085	FAM83D	1
GO:0051250	negative regulation of lymphocyte activation	1/10	165/18888	0.084021	0.0549085	ERBB2	1
GO:0062207	regulation of pattern recognition receptor signaling pathway	1/10	166/18888	0.0845102	0.0551134	ESR1	1
GO:0003205	cardiac chamber development	1/10	168/18888	0.085488	0.0555201	FOXC1	1
GO:0007156	homophilic cell adhesion via plasma membrane adhesion molecules	1/10	168/18888	0.085488	0.0555201	CDH3	1
GO:0007204	positive regulation of cytosolic calcium ion concentration	1/10	169/18888	0.0859765	0.0557221	ESR1	1
GO:0046661	male sex differentiation	1/10	173/18888	0.0879282	0.0568695	ESR1	1
GO:0017015	regulation of transforming growth factor beta receptor signaling pathway	1/10	177/18888	0.0898762	0.0580098	CDH3	1
GO:0031214	biomineral tissue development	1/10	180/18888	0.0913348	0.0585895	OSR1	1
GO:1903844	regulation of cellular response to transforming growth factor beta stimulus	1/10	180/18888	0.0913348	0.0585895	CDH3	1
GO:1905475	regulation of protein localization to membrane	1/10	180/18888	0.0913348	0.0585895	ERBB2	1
GO:0042129	regulation of T cell proliferation	1/10	181/18888	0.0918205	0.0587809	ERBB2	1
GO:0035725	sodium ion transmembrane transport	1/10	182/18888	0.0923059	0.0589213	OSR1	1
GO:0007219	Notch signaling pathway	1/10	183/18888	0.0927912	0.0589213	FOXC1	1
GO:0007565	female pregnancy	1/10	183/18888	0.0927912	0.0589213	ESR1	1
GO:0045580	regulation of T cell differentiation	1/10	183/18888	0.0927912	0.0589213	ERBB2	1
GO:0048736	appendage development	1/10	186/18888	0.0942455	0.0596035	OSR1	1
GO:0060173	limb development	1/10	186/18888	0.0942455	0.0596035	OSR1	1
GO:0000070	mitotic sister chromatid segregation	1/10	188/18888	0.0952139	0.0599741	MYBL2	1
GO:0048771	tissue remodeling	1/10	188/18888	0.0952139	0.0599741	FOXC1	1
GO:0006352	DNA-templated transcription initiation	1/10	189/18888	0.0956977	0.0600377	ESR1	1
GO:0061138	morphogenesis of a branching epithelium	1/10	189/18888	0.0956977	0.0600377	ESR1	1
GO:0006575	cellular modified amino acid metabolic process	1/10	191/18888	0.0966647	0.0604028	TYMS	1
GO:0031503	protein-containing complex localization	1/10	191/18888	0.0966647	0.0604028	ERBB2	1
GO:0002695	negative regulation of leukocyte activation	1/10	192/18888	0.0971479	0.0604638	ERBB2	1
GO:0071897	DNA biosynthetic process	1/10	192/18888	0.0971479	0.0604638	TYMS	1
GO:0071466	cellular response to xenobiotic stimulus	1/10	194/18888	0.0981135	0.0609439	NAT1	1
GO:0009755	hormone-mediated signaling pathway	1/10	196/18888	0.0990781	0.0613003	ESR1	1
GO:0051650	establishment of vesicle localization	1/10	196/18888	0.0990781	0.0613003	CDH3	1
GO:0007051	spindle organization	1/10	197/18888	0.0995601	0.0614772	MYBL2	1
GO:0090101	negative regulation of transmembrane receptor protein serine/threonine kinase signaling pathway	1/10	198/18888	0.100042	0.0616533	CDH3	1
GO:0031099	regeneration	1/10	200/18888	0.101005	0.0621246	TYMS	1
GO:0022408	negative regulation of cell-cell adhesion	1/10	203/18888	0.102447	0.0628886	ERBB2	1
GO:0044703	multi-organism reproductive process	1/10	204/18888	0.102927	0.06306	ESR1	1
GO:0007623	circadian rhythm	1/10	205/18888	0.103408	0.0631077	TYMS	1
GO:0048469	cell maturation	1/10	205/18888	0.103408	0.0631077	TYMS	1
GO:0001763	morphogenesis of a branching structure	1/10	206/18888	0.103888	0.0631548	ESR1	1
GO:0017148	negative regulation of translation	1/10	206/18888	0.103888	0.0631548	TYMS	1
GO:1902806	regulation of cell cycle G1/S phase transition	1/10	211/18888	0.106284	0.0644864	FAM83D	1
GO:0044706	multi-multicellular organism process	1/10	212/18888	0.106762	0.0645237	ESR1	1
GO:0042098	T cell proliferation	1/10	213/18888	0.10724	0.0645237	ERBB2	1
GO:0045216	cell-cell junction organization	1/10	213/18888	0.10724	0.0645237	CDH3	1
GO:0071383	cellular response to steroid hormone stimulus	1/10	213/18888	0.10724	0.0645237	ESR1	1
GO:2000241	regulation of reproductive process	1/10	214/18888	0.107718	0.0645237	ESR1	1
GO:0045619	regulation of lymphocyte differentiation	1/10	215/18888	0.108196	0.0645237	ERBB2	1
GO:0050866	negative regulation of cell activation	1/10	215/18888	0.108196	0.0645237	ERBB2	1
GO:0051648	vesicle localization	1/10	215/18888	0.108196	0.0645237	CDH3	1
GO:0060348	bone development	1/10	215/18888	0.108196	0.0645237	FOXC1	1
GO:1901654	response to ketone	1/10	217/18888	0.109151	0.0649696	TYMS	1
GO:0007601	visual perception	1/10	219/18888	0.110105	0.0654134	CDH3	1
GO:0032412	regulation of monoatomic ion transmembrane transporter activity	1/10	221/18888	0.111058	0.0658549	OSR1	1
GO:0043583	ear development	1/10	223/18888	0.11201	0.0661693	OSR1	1
GO:0050953	sensory perception of light stimulus	1/10	223/18888	0.11201	0.0661693	CDH3	1
GO:0000819	sister chromatid segregation	1/10	229/18888	0.114862	0.067599	MYBL2	1
GO:0022898	regulation of transmembrane transporter activity	1/10	229/18888	0.114862	0.067599	OSR1	1
GO:0051091	positive regulation of DNA-binding transcription factor activity	1/10	230/18888	0.115336	0.0677511	ESR1	1
GO:0007411	axon guidance	1/10	234/18888	0.117231	0.0684796	ERBB2	1
GO:0034249	negative regulation of amide metabolic process	1/10	234/18888	0.117231	0.0684796	TYMS	1
GO:0097485	neuron projection guidance	1/10	234/18888	0.117231	0.0684796	ERBB2	1
GO:0050670	regulation of lymphocyte proliferation	1/10	237/18888	0.11865	0.0691797	ERBB2	1
GO:0051098	regulation of binding	1/10	238/18888	0.119123	0.0693264	FOXC1	1
GO:0042445	hormone metabolic process	1/10	240/18888	0.120067	0.0696177	ESR1	1
GO:0065004	protein-DNA complex assembly	1/10	240/18888	0.120067	0.0696177	ESR1	1
GO:0032944	regulation of mononuclear cell proliferation	1/10	241/18888	0.120539	0.0697623	ERBB2	1
GO:0060560	developmental growth involved in morphogenesis	1/10	243/18888	0.121482	0.0701786	ESR1	1
GO:0006814	sodium ion transport	1/10	244/18888	0.121953	0.0701923	OSR1	1
GO:0043523	regulation of neuron apoptotic process	1/10	244/18888	0.121953	0.0701923	MYBL2	1
GO:0007179	transforming growth factor beta receptor signaling pathway	1/10	245/18888	0.122424	0.0703343	CDH3	1
GO:0045930	negative regulation of mitotic cell cycle	1/10	248/18888	0.123836	0.0708856	FOXC1	1
GO:0048738	cardiac muscle tissue development	1/10	248/18888	0.123836	0.0708856	FOXC1	1
GO:1901617	organic hydroxy compound biosynthetic process	1/10	249/18888	0.124306	0.071025	CDH3	1
GO:0033002	muscle cell proliferation	1/10	251/18888	0.125245	0.0714317	FOXC1	1
GO:0045860	positive regulation of protein kinase activity	1/10	257/18888	0.128058	0.0727777	ERBB2	1
GO:0032886	regulation of microtubule-based process	1/10	258/18888	0.128526	0.0727777	ERBB2	1
GO:0045927	positive regulation of growth	1/10	258/18888	0.128526	0.0727777	ERBB2	1
GO:0002221	pattern recognition receptor signaling pathway	1/10	259/18888	0.128994	0.0727777	ESR1	1
GO:0097305	response to alcohol	1/10	259/18888	0.128994	0.0727777	TYMS	1
GO:0009636	response to toxic substance	1/10	260/18888	0.129461	0.0727777	TYMS	1
GO:0010001	glial cell differentiation	1/10	260/18888	0.129461	0.0727777	ERBB2	1
GO:0032409	regulation of transporter activity	1/10	260/18888	0.129461	0.0727777	OSR1	1
GO:0032259	methylation	1/10	262/18888	0.130396	0.0730412	TYMS	1
GO:0044843	cell cycle G1/S phase transition	1/10	262/18888	0.130396	0.0730412	FAM83D	1
GO:0090068	positive regulation of cell cycle process	1/10	263/18888	0.130863	0.073172	FAM83D	1
GO:0014706	striated muscle tissue development	1/10	265/18888	0.131796	0.0735627	FOXC1	1
GO:0009141	nucleoside triphosphate metabolic process	1/10	266/18888	0.132262	0.0736896	TYMS	1
GO:0070663	regulation of leukocyte proliferation	1/10	267/18888	0.132728	0.0736896	ERBB2	1
GO:0071900	regulation of protein serine/threonine kinase activity	1/10	267/18888	0.132728	0.0736896	ERBB2	1
GO:0060828	regulation of canonical Wnt signaling pathway	1/10	268/18888	0.133194	0.0738147	CDH3	1
GO:0003007	heart morphogenesis	1/10	269/18888	0.133659	0.0738147	FOXC1	1
GO:0018108	peptidyl-tyrosine phosphorylation	1/10	269/18888	0.133659	0.0738147	ERBB2	1
GO:0018212	peptidyl-tyrosine modification	1/10	271/18888	0.134589	0.0741979	ERBB2	1
GO:0003018	vascular process in circulatory system	1/10	275/18888	0.136448	0.0750902	FOXC1	1
GO:0090150	establishment of protein localization to membrane	1/10	277/18888	0.137375	0.0753272	ERBB2	1
GO:0140014	mitotic nuclear division	1/10	277/18888	0.137375	0.0753272	MYBL2	1
GO:0002758	innate immune response-activating signaling pathway	1/10	278/18888	0.137839	0.0753272	ESR1	1
GO:0090596	sensory organ morphogenesis	1/10	278/18888	0.137839	0.0753272	OSR1	1
GO:0098742	cell-cell adhesion via plasma-membrane adhesion molecules	1/10	279/18888	0.138302	0.0754489	CDH3	1
GO:0043122	regulation of canonical NF-kappaB signal transduction	1/10	286/18888	0.141539	0.0770806	ESR1	1
GO:0010721	negative regulation of cell development	1/10	288/18888	0.142461	0.0774487	ERBB2	1
GO:0051402	neuron apoptotic process	1/10	292/18888	0.144304	0.0783148	MYBL2	1
GO:0009165	nucleotide biosynthetic process	1/10	293/18888	0.144764	0.0784288	TYMS	1
GO:1901293	nucleoside phosphate biosynthetic process	1/10	295/18888	0.145684	0.078791	TYMS	1
GO:0048562	embryonic organ morphogenesis	1/10	297/18888	0.146603	0.0791514	OSR1	1
GO:0002218	activation of innate immune response	1/10	298/18888	0.147062	0.0792628	ESR1	1
GO:0043491	phosphatidylinositol 3-kinase/protein kinase B signal transduction	1/10	299/18888	0.147521	0.0793737	ERBB2	1
GO:0071560	cellular response to transforming growth factor beta stimulus	1/10	302/18888	0.148896	0.0799764	CDH3	1
GO:0033674	positive regulation of kinase activity	1/10	303/18888	0.149354	0.0800853	ERBB2	1
GO:0051056	regulation of small GTPase mediated signal transduction	1/10	304/18888	0.149811	0.0801936	ERBB2	1
GO:0046651	lymphocyte proliferation	1/10	308/18888	0.15164	0.0809703	ERBB2	1
GO:0071559	response to transforming growth factor beta	1/10	309/18888	0.152097	0.0809703	CDH3	1
GO:1904062	regulation of monoatomic cation transmembrane transport	1/10	309/18888	0.152097	0.0809703	OSR1	1
GO:0007162	negative regulation of cell adhesion	1/10	310/18888	0.152553	0.0809703	ERBB2	1
GO:0030217	T cell differentiation	1/10	310/18888	0.152553	0.0809703	ERBB2	1
GO:0007249	canonical NF-kappaB signal transduction	1/10	311/18888	0.153009	0.0810752	ESR1	1
GO:0032943	mononuclear cell proliferation	1/10	315/18888	0.154832	0.0819025	ERBB2	1
GO:0090092	regulation of transmembrane receptor protein serine/threonine kinase signaling pathway	1/10	317/18888	0.155741	0.0822452	CDH3	1
GO:0060070	canonical Wnt signaling pathway	1/10	323/18888	0.158466	0.0835432	CDH3	1
GO:1904951	positive regulation of establishment of protein localization	1/10	326/18888	0.159825	0.0841184	ERBB2	1
GO:0006605	protein targeting	1/10	327/18888	0.160278	0.0842153	ERBB2	1
GO:1902105	regulation of leukocyte differentiation	1/10	328/18888	0.16073	0.0843118	ERBB2	1
GO:0008202	steroid metabolic process	1/10	329/18888	0.161182	0.0844079	ESR1	1
GO:0048638	regulation of developmental growth	1/10	330/18888	0.161634	0.0845035	FOXC1	1
GO:0030198	extracellular matrix organization	1/10	332/18888	0.162537	0.0846934	FOXC1	1
GO:0045787	positive regulation of cell cycle	1/10	332/18888	0.162537	0.0846934	FAM83D	1
GO:0043062	extracellular structure organization	1/10	333/18888	0.162989	0.0847877	FOXC1	1
GO:0045229	external encapsulating structure organization	1/10	334/18888	0.16344	0.0848816	FOXC1	1
GO:0030111	regulation of Wnt signaling pathway	1/10	342/18888	0.167041	0.0866084	CDH3	1
GO:0042063	gliogenesis	1/10	346/18888	0.168836	0.0872507	ERBB2	1
GO:0043010	camera-type eye development	1/10	346/18888	0.168836	0.0872507	FOXC1	1
GO:0034765	regulation of monoatomic ion transmembrane transport	1/10	349/18888	0.17018	0.0878007	OSR1	1
GO:0070661	leukocyte proliferation	1/10	352/18888	0.171522	0.0883479	ERBB2	1
GO:1990778	protein localization to cell periphery	1/10	356/18888	0.173309	0.0891217	ERBB2	1
GO:0007517	muscle organ development	1/10	359/18888	0.174646	0.0896626	FOXC1	1
GO:0042176	regulation of protein catabolic process	1/10	362/18888	0.175982	0.0902007	FAM83D	1
GO:0045089	positive regulation of innate immune response	1/10	365/18888	0.177316	0.090736	ESR1	1
GO:0030522	intracellular receptor signaling pathway	1/10	369/18888	0.179091	0.0914952	ESR1	1
GO:0090287	regulation of cellular response to growth factor stimulus	1/10	373/18888	0.180863	0.0922502	CDH3	1
GO:0051347	positive regulation of transferase activity	1/10	376/18888	0.18219	0.092776	ERBB2	1
GO:0051090	regulation of DNA-binding transcription factor activity	1/10	381/18888	0.184396	0.0936679	ESR1	1
GO:0050863	regulation of T cell activation	1/10	382/18888	0.184837	0.0936679	ERBB2	1
GO:1903037	regulation of leukocyte cell-cell adhesion	1/10	382/18888	0.184837	0.0936679	ERBB2	1
GO:0141091	transforming growth factor beta receptor superfamily signaling pathway	1/10	388/18888	0.187477	0.0948524	CDH3	1
GO:0002833	positive regulation of response to biotic stimulus	1/10	390/18888	0.188355	0.0951432	ESR1	1
GO:0001654	eye development	1/10	393/18888	0.189671	0.0956538	FOXC1	1
GO:0010959	regulation of metal ion transport	1/10	394/18888	0.190109	0.0957209	OSR1	1
GO:0150063	visual system development	1/10	397/18888	0.191422	0.0962276	FOXC1	1
GO:0001701	in utero embryonic development	1/10	401/18888	0.19317	0.0969508	FOXC1	1
GO:0048880	sensory system development	1/10	403/18888	0.194042	0.0972332	FOXC1	1
GO:0045786	negative regulation of cell cycle	1/10	405/18888	0.194914	0.0975143	FOXC1	1
GO:0140694	non-membrane-bounded organelle assembly	1/10	413/18888	0.198393	0.0990967	MYBL2	1
GO:0007178	transmembrane receptor protein serine/threonine kinase signaling pathway	1/10	417/18888	0.200127	0.099804	CDH3	1
GO:0001558	regulation of cell growth	1/10	418/18888	0.20056	0.0998612	ERBB2	1
GO:0007159	leukocyte cell-cell adhesion	1/10	419/18888	0.200993	0.0999181	ERBB2	1
GO:1903706	regulation of hemopoiesis	1/10	424/18888	0.203154	0.100833	ERBB2	1
GO:0050727	regulation of inflammatory response	1/10	425/18888	0.203586	0.100887	ESR1	1
GO:0042060	wound healing	1/10	430/18888	0.20574	0.101794	ERBB2	1
GO:0030098	lymphocyte differentiation	1/10	432/18888	0.206601	0.102059	ERBB2	1
GO:0045088	regulation of innate immune response	1/10	440/18888	0.210034	0.103592	ESR1	1
GO:0000280	nuclear division	1/10	446/18888	0.2126	0.104693	MYBL2	1
GO:0034329	cell junction assembly	1/10	453/18888	0.215584	0.105996	CDH3	1
GO:0007409	axonogenesis	1/10	455/18888	0.216435	0.106082	ERBB2	1
GO:1901987	regulation of cell cycle phase transition	1/10	455/18888	0.216435	0.106082	FAM83D	1
GO:0051051	negative regulation of transport	1/10	462/18888	0.219406	0.10737	OSR1	1
GO:0016055	Wnt signaling pathway	1/10	466/18888	0.2211	0.10803	CDH3	1
GO:0198738	cell-cell signaling by wnt	1/10	468/18888	0.221945	0.108275	CDH3	1
GO:0043269	regulation of monoatomic ion transport	1/10	470/18888	0.22279	0.10835	OSR1	1
GO:0045859	regulation of protein kinase activity	1/10	470/18888	0.22279	0.10835	ERBB2	1
GO:0043410	positive regulation of MAPK cascade	1/10	475/18888	0.224898	0.109206	ERBB2	1
GO:0022412	cellular process involved in reproduction in multicellular organism	1/10	482/18888	0.22784	0.110293	FOXC1	1
GO:0051345	positive regulation of hydrolase activity	1/10	482/18888	0.22784	0.110293	ESR1	1
GO:1903829	positive regulation of protein localization	1/10	483/18888	0.228259	0.110326	ERBB2	1
GO:1903131	mononuclear cell differentiation	1/10	484/18888	0.228679	0.110358	ERBB2	1
GO:0045785	positive regulation of cell adhesion	1/10	485/18888	0.229098	0.110391	ERBB2	1
GO:0034762	regulation of transmembrane transport	1/10	489/18888	0.230772	0.111027	OSR1	1
GO:0031667	response to nutrient levels	1/10	490/18888	0.23119	0.111058	TYMS	1
GO:0048285	organelle fission	1/10	493/18888	0.232443	0.111319	MYBL2	1
GO:0050808	synapse organization	1/10	493/18888	0.232443	0.111319	ERBB2	1
GO:0016049	cell growth	1/10	496/18888	0.233695	0.111577	ERBB2	1
GO:0022407	regulation of cell-cell adhesion	1/10	496/18888	0.233695	0.111577	ERBB2	1
GO:0002757	immune response-activating signaling pathway	1/10	500/18888	0.23536	0.112031	ESR1	1
GO:0007264	small GTPase-mediated signal transduction	1/10	500/18888	0.23536	0.112031	ERBB2	1
