# Supplementary material for: Integrative Analysis of ATAC-Seq and RNA-Seq through Machine Learning Identifies 10 Signature Genes for Breast Cancer Intrinsic Subtypes
Source: Biology (Basel). 2024 Oct 7;13(10):799. doi: 10.3390/biology13100799 (PMC11505269; doi:10.3390/biology13100799)
Supplement: Supplementary file 1 [file biology-13-00799-s001.zip › Table S7.xlsx]

## Sheet: Table S7
Table S7. KEGG pathways enriced for the selected 10 genes.
category	subcategory	ID	Description	GeneRatio	BgRatio	pvalue	qvalue	geneID	Count
Human Diseases	Drug resistance: antineoplastic	hsa01522	Endocrine resistance	2/7	99/8843	0.00251198	0.0465628	2064/2099	2
Organismal Systems	Endocrine system	hsa04915	Estrogen signaling pathway	2/7	139/8843	0.0048918	0.0465628	9687/2099	2
Human Diseases	Cancer: specific types	hsa05224	Breast cancer	2/7	148/8843	0.00552933	0.0465628	2064/2099	2
Human Diseases	Cancer: overview	hsa05205	Proteoglycans in cancer	2/7	204/8843	0.0103036	0.0650754	2064/2099	2
Metabolism	Metabolism of cofactors and vitamins	hsa00670	One carbon pool by folate	1/7	20/8843	0.01573	0.079478	7298	1
Human Diseases	Drug resistance: antineoplastic	hsa01523	Antifolate resistance	1/7	30/8843	0.0235152	0.0835502	7298	1
Human Diseases	Cancer: specific types	hsa05219	Bladder cancer	1/7	41/8843	0.0320178	0.0835502	2064	1
Organismal Systems	Excretory system	hsa04961	Endocrine and other factor-regulated calcium reabsorption	1/7	53/8843	0.041221	0.0835502	2099	1
Metabolism	Nucleotide metabolism	hsa00240	Pyrimidine metabolism	1/7	58/8843	0.0450334	0.0835502	7298	1
Human Diseases	Cancer: specific types	hsa05213	Endometrial cancer	1/7	59/8843	0.0457943	0.0835502	2064	1
Organismal Systems	Endocrine system	hsa04917	Prolactin signaling pathway	1/7	71/8843	0.054885	0.0835502	2099	1
Human Diseases	Cancer: overview	hsa05204	Chemical carcinogenesis - DNA adducts	1/7	71/8843	0.054885	0.0835502	9	1
Human Diseases	Cancer: overview	hsa05230	Central carbon metabolism in cancer	1/7	71/8843	0.054885	0.0835502	2064	1
Human Diseases	Cancer: specific types	hsa05223	Non-small cell lung cancer	1/7	73/8843	0.0563929	0.0835502	2064	1
Human Diseases	Drug resistance: antineoplastic	hsa01524	Platinum drug resistance	1/7	75/8843	0.0578987	0.0835502	2064	1
Human Diseases	Cancer: specific types	hsa05212	Pancreatic cancer	1/7	77/8843	0.0594025	0.0835502	2064	1
Human Diseases	Drug resistance: antineoplastic	hsa01521	EGFR tyrosine kinase inhibitor resistance	1/7	80/8843	0.0616543	0.0835502	2064	1
Metabolism	Xenobiotics biodegradation and metabolism	hsa00983	Drug metabolism - other enzymes	1/7	81/8843	0.0624038	0.0835502	9	1
Metabolism	Global and overview maps	hsa01232	Nucleotide metabolism	1/7	85/8843	0.0653969	0.0835502	7298	1
Environmental Information Processing	Signal transduction	hsa04012	ErbB signaling pathway	1/7	86/8843	0.0661439	0.0835502	2064	1
Cellular Processes	Cellular community - eukaryotes	hsa04520	Adherens junction	1/7	93/8843	0.0713586	0.085845	2064	1
Human Diseases	Cancer: specific types	hsa05215	Prostate cancer	1/7	98/8843	0.0750681	0.0862026	2064	1
Environmental Information Processing	Signal transduction	hsa04066	HIF-1 signaling pathway	1/7	109/8843	0.0831843	0.0913694	2064	1
Organismal Systems	Endocrine system	hsa04919	Thyroid hormone signaling pathway	1/7	122/8843	0.0926973	0.0975761	2099	1
Human Diseases	Cancer: specific types	hsa05226	Gastric cancer	1/7	150/8843	0.1129	0.110306	2064	1
Cellular Processes	Cell growth and death	hsa04218	Cellular senescence	1/7	157/8843	0.11789	0.110306	4605	1
Environmental Information Processing	Signaling molecules and interaction	hsa04514	Cell adhesion molecules	1/7	157/8843	0.11789	0.110306	1001	1
Cellular Processes	Cellular community - eukaryotes	hsa04530	Tight junction	1/7	170/8843	0.127093	0.114671	2064	1
Cellular Processes	Cellular community - eukaryotes	hsa04510	Focal adhesion	1/7	203/8843	0.150087	0.130747	2064	1
Human Diseases	Cancer: overview	hsa05207	Chemical carcinogenesis - receptor activation	1/7	215/8843	0.158318	0.133321	2099	1
Environmental Information Processing	Signal transduction	hsa04020	Calcium signaling pathway	1/7	254/8843	0.184601	0.150439	2064	1
Environmental Information Processing	Signal transduction	hsa04010	MAPK signaling pathway	1/7	300/8843	0.214693	0.169495	2064	1
Human Diseases	Cancer: overview	hsa05206	MicroRNAs in cancer	1/7	312/8843	0.222385	0.170247	2064	1
Environmental Information Processing	Signal transduction	hsa04151	PI3K-Akt signaling pathway	1/7	362/8843	0.253744	0.18854	2064	1
